# Supplementary material for: Gymnosporangium yamadae Effector GyHRb12 Targets the Host Ribosomal Protein MdRPS20 to Enhance Translation and Suppress Immunity of Apple Leaves
Source: Int J Mol Sci. 2026 Mar 25;27(7):2970. doi: 10.3390/ijms27072970 (PMC13072964; doi:10.3390/ijms27072970)
Supplement: Supplementary file 1 [file ijms-27-02970-s001.zip]

Archive with 9 entries (9 files):
- Supplementary figureS1.pdf
- Supplementary figureS2.pdf
- Supplementary figureS3.pdf
- Supplementary tableS1.xlsx
- Supplementary tableS2.xlsx
- Supplementary tableS3.xlsx
- Supplementary tableS4.xlsx
- Supplementary tableS5.xlsx
- Supplementary tableS6.xlsx
