# Supplementary material for: Gymnosporangium yamadae Effector GyHRb12 Targets the Host Ribosomal Protein MdRPS20 to Enhance Translation and Suppress Immunity of Apple Leaves
Source: Int J Mol Sci. 2026 Mar 25;27(7):2970. doi: 10.3390/ijms27072970 (PMC13072964; doi:10.3390/ijms27072970)
Supplement: Supplementary file 1 [file ijms-27-02970-s001.zip › Supplementary tableS1.xlsx]

## Sheet: Sheet1
Supplementary Table 1. Y2H assay candidate targets
NCBI ID	Gene name
XM_008341276.3	Malus domestica ferredoxin-like (LOC103402526), mRNA
XM_008383041.2	Malus domestica ribulose bisphosphate carboxylase small chain, chloroplastic (LOC103444126), mRNA
XM_008342744.3	Malus domestica photosystem I reaction center subunit II, chloroplastic-like (LOC103403899), mRNA
XM_008387984.3	Malus domestica 30S ribosomal protein S20, chloroplastic-like (LOC103448715), mRNA
XM_008343715.3	Malus domestica cytochrome b6-f complex iron-sulfur subunit, chloroplastic (LOC103404760), mRNA
XM_008377446.3	Malus domestica uncharacterized LOC103438906 (LOC103438906), mRNA
XM_029092021.1	Malus domestica DNA repair RAD52-like protein 2, chloroplastic (LOC103452515), mRNA
XM_008358892.1	Malus domestica plastocyanin (LOC103420850), mRNA
XM_008373049.3	Malus domestica succinate dehydrogenase assembly factor 1, mitochondrial (LOC103434703), transcript variant X2, mRNA
XM_008377561.3	Malus domestica nucleoside diphosphate kinase 1 (LOC103439015), mRNA
XM_008371088.3	Malus domestica protein EARLY RESPONSIVE TO DEHYDRATION 15-like (LOC103432879), mRNA
