# Supplementary material for: Gymnosporangium yamadae Effector GyHRb12 Targets the Host Ribosomal Protein MdRPS20 to Enhance Translation and Suppress Immunity of Apple Leaves
Source: Int J Mol Sci. 2026 Mar 25;27(7):2970. doi: 10.3390/ijms27072970 (PMC13072964; doi:10.3390/ijms27072970)
Supplement: Supplementary file 1 [file ijms-27-02970-s001.zip › Supplementary tableS2.xlsx]

## Sheet: Sheet1
Supplementary Table 2. Differentially expressed protein
Gene Name	Description	FC (GyHRb12_vs_EV)	pValue (GyHRb12_vs_EV)	FDR (GyHRb12_vs_EV)	Sig (GyHRb12_vs_EV)	CC	MF	BP	KEGG
AMADH2	Aminoaldehyde dehydrogenase 2, peroxisomal	2.45736	0.0487718	0.108544	1	GO:0005777,peroxisome	GO:0102244,3-aminopropanal dehydrogenase (NAD+) activity;GO:0019145,aminobutyraldehyde dehydrogenase (NAD+) activity;GO:0046872,metal ion binding	GO:0110095,cellular detoxification of aldehyde;GO:0019285,glycine betaine biosynthetic process from choline	mdm:103455259,path:mdm00260,Glycine, serine and threonine metabolism
AGO4.1	Argonaute	2.62963	0.0132443	0.0457125	1	GO:1990904,ribonucleoprotein complex	GO:0003723,RNA binding	GO:0051607,defense response to virus;GO:0031047,regulatory ncRNA-mediated gene silencing
MRLK3	MRLK3	1.52868	0.00322749	0.0189066	1	GO:0016020,membrane	GO:0005524,ATP binding;GO:0004674,protein serine/threonine kinase activity;GO:0004714,transmembrane receptor protein tyrosine kinase activity
MRLK13	MRLK13 (Fragment)	2.68405	0.0146823	0.0491342	1	GO:0016020,membrane	GO:0005524,ATP binding;GO:0004674,protein serine/threonine kinase activity;GO:0004714,transmembrane receptor protein tyrosine kinase activity
PhR2	Phenylpropene reductase 2	1.6115	0.00124092	0.0114814	1		GO:0016491,oxidoreductase activity	GO:0009807,lignan biosynthetic process
petA	Cytochrome f	1.59678	0.000868153	0.00950455	1	GO:0009535,chloroplast thylakoid membrane	GO:0009055,electron transfer activity;GO:0020037,heme binding;GO:0005506,iron ion binding	GO:0015979,photosynthesis
rps2	Small ribosomal subunit protein uS2c	23.4404	0.0112157	0.0408971	1	GO:0009507,chloroplast;GO:0005763,mitochondrial small ribosomal subunit	GO:0003735,structural constituent of ribosome	GO:0006412,translation
rps14	Small ribosomal subunit protein uS14c	1.99675	0.0152881	0.0503948	1	GO:0009507,chloroplast;GO:0015935,small ribosomal subunit;GO:0005739,mitochondrion;GO:0005840,ribosome	GO:0019843,rRNA binding;GO:0003735,structural constituent of ribosome	GO:0006412,translation
rps11	Small ribosomal subunit protein uS11c	1.73425	0.00295264	0.0180902	1	GO:0009507,chloroplast;GO:1990904,ribonucleoprotein complex;GO:0005840,ribosome	GO:0019843,rRNA binding;GO:0003735,structural constituent of ribosome	GO:0006412,translation
rps19	Small ribosomal subunit protein uS19c	2.48963	0.000994245	0.0102868	1	GO:0009507,chloroplast;GO:0005763,mitochondrial small ribosomal subunit	GO:0019843,rRNA binding;GO:0003735,structural constituent of ribosome	GO:0000028,ribosomal small subunit assembly;GO:0006412,translation
rpl14	Ribosomal protein L14	1.8292	0.00482727	0.0235419	1	GO:0009507,chloroplast;GO:0022625,cytosolic large ribosomal subunit	GO:0070180,large ribosomal subunit rRNA binding;GO:0003735,structural constituent of ribosome	GO:0006412,translation
rps7	Ribosomal protein S7	1.58683	0.00673283	0.0290647	1	GO:0009507,chloroplast;GO:0015935,small ribosomal subunit	GO:0019843,rRNA binding;GO:0003735,structural constituent of ribosome	GO:0006412,translation
rps4	Small ribosomal subunit protein uS4c	1.73216	0.00504656	0.0241552	1	GO:0009507,chloroplast;GO:0015935,small ribosomal subunit;GO:0005739,mitochondrion	GO:0019843,rRNA binding;GO:0003735,structural constituent of ribosome	GO:0042274,ribosomal small subunit biogenesis;GO:0006412,translation
rpl2	Large ribosomal subunit protein uL2c	2.39013	0.00123108	0.0114439	1	GO:0009507,chloroplast;GO:0005762,mitochondrial large ribosomal subunit;GO:0009536,plastid	GO:0019843,rRNA binding;GO:0003735,structural constituent of ribosome;GO:0016740,transferase activity;GO:0003723,RNA binding	GO:0032543,mitochondrial translation
	SE	1.51718	8.92292e-06	0.00110421	1	GO:0016604,nuclear body		GO:0006397,mRNA processing;GO:0031053,primary miRNA processing
FKBP15-2	peptidylprolyl isomerase	1.74069	0.00482464	0.0235419	1	GO:0005783,endoplasmic reticulum	GO:0140839,RNA polymerase II CTD heptapeptide repeat P3 isomerase activity;GO:0140840,RNA polymerase II CTD heptapeptide repeat P6 isomerase activity	GO:0061077,chaperone-mediated protein folding
FKBP16-2	peptidylprolyl isomerase	1.98024	0.000959777	0.010062	1	GO:0009507,chloroplast	GO:0140839,RNA polymerase II CTD heptapeptide repeat P3 isomerase activity;GO:0140840,RNA polymerase II CTD heptapeptide repeat P6 isomerase activity
FKBP42a	peptidylprolyl isomerase	6.74665	0.00364179	0.0202321	1		GO:0140839,RNA polymerase II CTD heptapeptide repeat P3 isomerase activity;GO:0140840,RNA polymerase II CTD heptapeptide repeat P6 isomerase activity
FKBP62a	peptidylprolyl isomerase	1.65847	0.00422849	0.0218221	1		GO:0140839,RNA polymerase II CTD heptapeptide repeat P3 isomerase activity;GO:0140840,RNA polymerase II CTD heptapeptide repeat P6 isomerase activity
FKBP72a	peptidylprolyl isomerase	3.10126	0.0141727	0.0479119	1		GO:0140839,RNA polymerase II CTD heptapeptide repeat P3 isomerase activity;GO:0140840,RNA polymerase II CTD heptapeptide repeat P6 isomerase activity
TIGa	peptidylprolyl isomerase	1.52045	0.0019581	0.0145862	1		GO:0044183,protein folding chaperone;GO:0043022,ribosome binding;GO:0140839,RNA polymerase II CTD heptapeptide repeat P3 isomerase activity;GO:0140840,RNA polymerase II CTD heptapeptide repeat P6 isomerase activity	GO:0051083,'de novo' cotranslational protein folding;GO:0061077,chaperone-mediated protein folding;GO:0015031,protein transport;GO:0043335,protein unfolding
DVH24_027713	GDP-fucose protein O-fucosyltransferase 2	7.17207	1.12273e-05	0.001235	1	GO:0005783,endoplasmic reticulum;GO:0016020,membrane	GO:0046922,peptide-O-fucosyltransferase activity	GO:0006004,fucose metabolic process
DVH24_027795	ABC transporter E family member 2	1.61813	0.000961345	0.010062	1		GO:0005524,ATP binding;GO:0016887,ATP hydrolysis activity;GO:0046872,metal ion binding
DVH24_027479	Serine/threonine-protein phosphatase 2A 55 kDa regulatory subunit B	1.74552	0.00618863	0.0276224	1	GO:0031966,mitochondrial membrane;GO:0000159,protein phosphatase type 2A complex;GO:0045263,proton-transporting ATP synthase complex, coupling factor F(o)	GO:0019888,protein phosphatase regulator activity;GO:0015078,proton transmembrane transporter activity	GO:0015986,proton motive force-driven ATP synthesis
DVH24_027526	RNA helicase	3.87325	0.0310766	0.0802238	1		GO:0005524,ATP binding;GO:0016787,hydrolase activity;GO:0003676,nucleic acid binding;GO:0003724,RNA helicase activity
DVH24_028015	GOLD domain-containing protein	3.5533	0.0158782	0.0518222	1		GO:0003682,chromatin binding
DVH24_027616	Sm domain-containing protein	1.99823	0.0144035	0.0485292	1	GO:0005794,Golgi apparatus;GO:0016020,membrane;GO:0000932,P-body	GO:0003723,RNA binding	GO:0000956,nuclear-transcribed mRNA catabolic process
DVH24_027597	Exportin-T	5.30908	0.00648689	0.0283324	1	GO:0005737,cytoplasm;GO:0016363,nuclear matrix;GO:0005643,nuclear pore	GO:0031267,small GTPase binding;GO:0000049,tRNA binding	GO:0071528,tRNA re-export from nucleus
DVH24_028453	tRNA (guanine(26)-N(2))-dimethyltransferase	1.6953	0.0310997	0.0802485	1	GO:0005634,nucleus	GO:0160104,tRNA (guanine(26)-N2)-dimethyltransferase activity;GO:0000049,tRNA binding	GO:0002940,tRNA N2-guanine methylation
DVH24_030729	Carbohydrate-binding-like fold protein	1.54944	0.00165003	0.013138	1	GO:0005789,endoplasmic reticulum membrane	GO:0030246,carbohydrate binding
DVH24_028007	RRP15-like protein	4.55615	0.0255652	0.0704022	1	GO:0030687,preribosome, large subunit precursor		GO:0000460,maturation of 5.8S rRNA;GO:0000470,maturation of LSU-rRNA
DVH24_027521	Protein FLX-like 3	14.0336	0.00825502	0.0332891	1			GO:0030154,cell differentiation;GO:0009908,flower development
DVH24_030939	Protein-lysine N-methyltransferase DVH24_030939	0.565803	0.00171222	0.0134	-1	GO:0005737,cytoplasm	GO:0016279,protein-lysine N-methyltransferase activity	GO:0032259,methylation
DVH24_030959	Uncharacterized protein	0.374731	0.0161039	0.0521862	-1	GO:0005576,extracellular region
DVH24_028187	Large ribosomal subunit protein uL6 alpha-beta domain-containing protein	1.82823	0.00104186	0.0105429	1	GO:1990904,ribonucleoprotein complex;GO:0005840,ribosome	GO:0019843,rRNA binding;GO:0003735,structural constituent of ribosome	GO:0006412,translation
DVH24_027641	TOG domain-containing protein	1.65128	0.000925908	0.00986676	1	GO:0005681,spliceosomal complex	GO:0003729,mRNA binding	GO:0000245,spliceosomal complex assembly
DVH24_028207	TraB family protein	2.14202	0.0378555	0.0918929	1	GO:0005741,mitochondrial outer membrane		GO:0007031,peroxisome organization
DVH24_031091	Acetohydroxy-acid reductoisomerase	2.25422	0.00107017	0.0107027	1	GO:0009507,chloroplast;GO:0005739,mitochondrion	GO:0004455,ketol-acid reductoisomerase activity;GO:0046872,metal ion binding	GO:0009097,isoleucine biosynthetic process;GO:0009099,L-valine biosynthetic process
DVH24_030672	Pre-rRNA-processing protein RIX1 N-terminal domain-containing protein	0.633313	0.0135971	0.0465513	-1
DVH24_030832	Uncharacterized protein	1.72374	0.00406431	0.0212686	1	GO:0016020,membrane	GO:0051539,4 iron, 4 sulfur cluster binding;GO:0046872,metal ion binding;GO:0008137,NADH dehydrogenase (ubiquinone) activity	GO:0042773,ATP synthesis coupled electron transport
DVH24_031339	Uncharacterized protein	6.6918	0.000441109	0.00671236	1
DVH24_027981	Glucose-1-phosphate adenylyltransferase	1.65525	0.00131041	0.0117937	1	GO:0009507,chloroplast	GO:0005524,ATP binding;GO:0008878,glucose-1-phosphate adenylyltransferase activity	GO:0005978,glycogen biosynthetic process;GO:0019252,starch biosynthetic process
DVH24_028011	O-fucosyltransferase family protein	1.91822	0.0183658	0.0568192	1	GO:0005794,Golgi apparatus;GO:0016020,membrane
DVH24_031401	N-acetyltransferase domain-containing protein	1.63041	0.000452962	0.00679265	1	GO:0005737,cytoplasm
DVH24_031411	RanBD1 domain-containing protein	0.567093	0.022944	0.0657439	-1	GO:0005643,nuclear pore		GO:0046907,intracellular transport;GO:0051028,mRNA transport;GO:0015031,protein transport
DVH24_030713	NIF system FeS cluster assembly NifU C-terminal domain-containing protein	8.14728	0.00751861	0.0311007	1	GO:0016020,membrane;GO:0005739,mitochondrion	GO:0005506,iron ion binding;GO:0051536,iron-sulfur cluster binding;GO:0005198,structural molecule activity	GO:0016226,iron-sulfur cluster assembly
DVH24_031471	K Homology domain-containing protein	4.02978	0.0467412	0.105367	1	GO:0005634,nucleus	GO:0003723,RNA binding	GO:0006307,DNA alkylation repair;GO:0006355,regulation of DNA-templated transcription
DVH24_028121	Small ubiquitin-related modifier	1.55003	0.0131405	0.0454862	1	GO:0005634,nucleus
DVH24_028131	UBX domain-containing protein	0.639963	0.00505369	0.0241698	-1	GO:0005829,cytosol;GO:0005634,nucleus	GO:0043130,ubiquitin binding	GO:0000045,autophagosome assembly;GO:0007030,Golgi organization;GO:0061025,membrane fusion;GO:0031468,nuclear membrane reassembly;GO:0043161,proteasome-mediated ubiquitin-dependent protein catabolic process
DVH24_030833	Nicastrin	1.57757	0.0183474	0.0567918	1	GO:0005886,plasma membrane		GO:0007219,Notch signaling pathway;GO:0016485,protein processing
DVH24_037020	DUF4336 domain-containing protein	1.99638	0.00447325	0.0224841	1
DVH24_031232	CobW C-terminal domain-containing protein	3.17584	0.0112738	0.0410083	1	GO:0005737,cytoplasm
DVH24_028381	protein-S-isoprenylcysteine alpha-carbonyl methylesterase	1.62141	0.00266238	0.0169604	1	GO:0071013,catalytic step 2 spliceosome;GO:0016020,membrane;GO:0005654,nucleoplasm	GO:0003723,RNA binding;GO:0008270,zinc ion binding
DVH24_027397	LysM domain receptor-like kinase 3	7.97168	0.00100754	0.0103722	1	GO:0005886,plasma membrane	GO:0005524,ATP binding;GO:0004674,protein serine/threonine kinase activity;GO:0019199,transmembrane receptor protein kinase activity	GO:0045087,innate immune response
DVH24_031412	Coatomer subunit beta'	1.54216	3.29713e-06	0.000743976	1	GO:0030126,COPI vesicle coat;GO:0000139,Golgi membrane	GO:0005198,structural molecule activity	GO:0006888,endoplasmic reticulum to Golgi vesicle-mediated transport;GO:0006891,intra-Golgi vesicle-mediated transport;GO:0006886,intracellular protein transport;GO:0006890,retrograde vesicle-mediated transport, Golgi to endoplasmic reticulum
DVH24_028059	histidine kinase	3.66185	0.00190801	0.0142963	1	GO:0012505,endomembrane system;GO:0016020,membrane;GO:0005634,nucleus	GO:0046872,metal ion binding;GO:0000155,phosphorelay sensor kinase activity	GO:0009736,cytokinin-activated signaling pathway
DVH24_037350	Succinate dehydrogenase [ubiquinone] iron-sulfur subunit, mitochondrial	1.78728	0.0111247	0.0407654	1	GO:0005743,mitochondrial inner membrane;GO:0045273,respiratory chain complex II (succinate dehydrogenase)	GO:0051537,2 iron, 2 sulfur cluster binding;GO:0051538,3 iron, 4 sulfur cluster binding;GO:0051539,4 iron, 4 sulfur cluster binding;GO:0009055,electron transfer activity;GO:0046872,metal ion binding;GO:0008177,succinate dehydrogenase (quinone) activity	GO:0022904,respiratory electron transport chain;GO:0006099,tricarboxylic acid cycle	mdm:103404244,path:mdm00020,Citrate cycle (TCA cycle);mdm:103404244,path:mdm00190,Oxidative phosphorylation
DVH24_037362	Glucose-6-phosphate 1-dehydrogenase	1.52654	0.0077025	0.031641	1	GO:0005829,cytosol	GO:0004345,glucose-6-phosphate dehydrogenase activity;GO:0050661,NADP binding	GO:0006006,glucose metabolic process;GO:0009051,pentose-phosphate shunt, oxidative branch
DVH24_037380	Ribosome-recycling factor, chloroplastic	5.85238	0.0013437	0.0119611	1	GO:0005739,mitochondrion	GO:0043023,ribosomal large subunit binding	GO:0006412,translation
DVH24_037372	Cytochrome c domain-containing protein	1.59117	0.000495366	0.00700589	1	GO:0005743,mitochondrial inner membrane	GO:0009055,electron transfer activity;GO:0020037,heme binding;GO:0046872,metal ion binding	GO:0006122,mitochondrial electron transport, ubiquinol to cytochrome c
DVH24_031263	MPN domain-containing protein	1.62388	0.000637808	0.00809526	1	GO:0071013,catalytic step 2 spliceosome;GO:0005682,U5 snRNP	GO:0008237,metallopeptidase activity;GO:0097157,pre-mRNA intronic binding;GO:0030619,U1 snRNA binding;GO:0030620,U2 snRNA binding;GO:0030623,U5 snRNA binding;GO:0017070,U6 snRNA binding	GO:0000244,spliceosomal tri-snRNP complex assembly
DVH24_037400	DM2 domain-containing protein	11.5933	8.82265e-05	0.00323497	1				mdm:103404194,path:mdm03082,ATP-dependent chromatin remodeling
DVH24_027762	Myb/SANT-like DNA-binding domain-containing protein	1.56499	0.0119373	0.0425615	1	GO:0005634,nucleus	GO:0000976,transcription cis-regulatory region binding
DVH24_027451	Uncharacterized protein	1.58149	0.0289305	0.0767175	1			GO:0007034,vacuolar transport	mdm:103453541,path:mdm04144,Endocytosis
DVH24_028249	non-specific serine/threonine protein kinase	1.69446	0.0241003	0.06775	1	GO:0005886,plasma membrane	GO:0005524,ATP binding;GO:0106310,protein serine kinase activity;GO:0004674,protein serine/threonine kinase activity	GO:0048544,recognition of pollen
COQ3	Ubiquinone biosynthesis O-methyltransferase, mitochondrial	1.64528	0.000112423	0.00360969	1	GO:0031314,extrinsic component of mitochondrial inner membrane;GO:0005759,mitochondrial matrix	GO:0010420,3,4-dihydroxy-5-polyprenylbenzoic acid O-methyltransferase activity;GO:0061542,3-demethylubiquinol-n 3-O-methyltransferase activity;GO:0004108,citrate (Si)-synthase activity;GO:0046961,proton-transporting ATPase activity, rotational mechanism	GO:0005975,carbohydrate metabolic process;GO:0032259,methylation;GO:0006099,tricarboxylic acid cycle
DVH24_006994	Pentatricopeptide repeat-containing protein	4.82182	0.00750973	0.0310856	1	GO:0005829,cytosol	GO:0004650,polygalacturonase activity;GO:0016920,pyroglutamyl-peptidase activity;GO:0003723,RNA binding	GO:0005975,carbohydrate metabolic process;GO:0006508,proteolysis;GO:0009451,RNA modification
DVH24_031433	Kinesin-like protein	9.08554	0.00025276	0.00515944	1	GO:0005874,microtubule	GO:0005524,ATP binding;GO:0008017,microtubule binding;GO:0003777,microtubule motor activity	GO:0007019,microtubule depolymerization;GO:0007018,microtubule-based movement
DVH24_027942	BED-type domain-containing protein	1.52389	0.000353227	0.00596591	1	GO:0005634,nucleus;GO:1990904,ribonucleoprotein complex;GO:0005840,ribosome	GO:0003677,DNA binding;GO:0046872,metal ion binding;GO:0046983,protein dimerization activity;GO:0003735,structural constituent of ribosome	GO:0006412,translation
DVH24_007074	SAM domain-containing protein	8.25293	0.00633761	0.0279268	1
DVH24_007084	Pyruvate dehydrogenase E1 component subunit alpha	1.5904	0.00612261	0.0274064	1	GO:0043231,intracellular membrane-bounded organelle	GO:0004739,pyruvate dehydrogenase (acetyl-transferring) activity	GO:0006086,acetyl-CoA biosynthetic process from pyruvate	mdm:103402966,path:mdm00010,Glycolysis / Gluconeogenesis;mdm:103402966,path:mdm00020,Citrate cycle (TCA cycle);mdm:103402966,path:mdm00620,Pyruvate metabolism;mdm:103402966,path:mdm00785,Lipoic acid metabolism
DVH24_028419	Hexosyltransferase	9.80408	0.000196319	0.00459109	1	GO:0000139,Golgi membrane	GO:0047262,polygalacturonate 4-alpha-galacturonosyltransferase activity	GO:0071555,cell wall organization;GO:0045489,pectin biosynthetic process
DVH24_037004	40S ribosomal protein S19	1.88332	0.00620751	0.0276406	1	GO:0022627,cytosolic small ribosomal subunit	GO:0003723,RNA binding;GO:0003735,structural constituent of ribosome	GO:0000028,ribosomal small subunit assembly;GO:0006412,translation
DVH24_027944	OTU domain-containing protein	1.60893	0.00317112	0.0187179	1	GO:0034663,endoplasmic reticulum chaperone complex;GO:0005788,endoplasmic reticulum lumen	GO:0005524,ATP binding;GO:0140662,ATP-dependent protein folding chaperone;GO:0008194,UDP-glycosyltransferase activity	GO:0030968,endoplasmic reticulum unfolded protein response
DVH24_007212	SET domain-containing protein	1.59018	0.00171709	0.0134204	1	GO:0009570,chloroplast stroma	GO:0030785,[ribulose-bisphosphate carboxylase]-lysine N-methyltransferase activity;GO:0016279,protein-lysine N-methyltransferase activity	GO:0032259,methylation
DVH24_037293	Uncharacterized protein	1.83222	4.10572e-05	0.00228796	1	GO:0016020,membrane	GO:0140359,ABC-type transporter activity;GO:0005524,ATP binding;GO:0016887,ATP hydrolysis activity;GO:0003723,RNA binding
DVH24_028152	DUF1068 domain-containing protein	23.7832	0.000670162	0.00832853	1	GO:0016020,membrane
DVH24_027750	CCAAT-binding factor domain-containing protein	2.37575	0.00231326	0.0158486	1	GO:0016020,membrane;GO:0005634,nucleus
DVH24_027790	Ribosomal protein L30 ferredoxin-like fold domain-containing protein	1.97043	0.00233618	0.0158956	1	GO:0022625,cytosolic large ribosomal subunit	GO:0003723,RNA binding;GO:0003735,structural constituent of ribosome	GO:0000463,maturation of LSU-rRNA from tricistronic rRNA transcript (SSU-rRNA, 5.8S rRNA, LSU-rRNA)
DVH24_031247	Clu domain-containing protein	1.68204	0.0145927	0.0489722	1	GO:0005737,cytoplasm		GO:0051640,organelle localization
DVH24_007344	tRNA(adenine(34)) deaminase	0.0746668	0.00020843	0.00473305	-1	GO:0009507,chloroplast	GO:0052717,tRNA-specific adenosine-34 deaminase activity	GO:0002100,tRNA wobble adenosine to inosine editing
DVH24_028164	dihydrolipoyllysine-residue succinyltransferase	0.606492	0.00747859	0.0310175	-1	GO:0005739,mitochondrion;GO:0045252,oxoglutarate dehydrogenase complex	GO:0004149,dihydrolipoyllysine-residue succinyltransferase activity	GO:0033512,L-lysine catabolic process to acetyl-CoA via saccharopine;GO:0006099,tricarboxylic acid cycle
DVH24_027900	23 kDa subunit of oxygen evolving system of photosystem II	1.82321	0.000343139	0.00593992	1	GO:0009534,chloroplast thylakoid;GO:0019898,extrinsic component of membrane;GO:0009654,photosystem II oxygen evolving complex	GO:0005509,calcium ion binding	GO:0015979,photosynthesis	mdm:103405142,path:mdm00195,Photosynthesis
DVH24_031347	Small-subunit processome Utp12 domain-containing protein	17.6855	1.26339e-05	0.00131659	1	GO:0034388,Pwp2p-containing subcomplex of 90S preribosome;GO:0032040,small-subunit processome		GO:0000462,maturation of SSU-rRNA from tricistronic rRNA transcript (SSU-rRNA, 5.8S rRNA, LSU-rRNA);GO:0000028,ribosomal small subunit assembly
DVH24_031357	Translocase of chloroplast	1.52252	0.00658555	0.0285742	1	GO:0009707,chloroplast outer membrane	GO:0005525,GTP binding;GO:0016787,hydrolase activity;GO:0046872,metal ion binding;GO:0015450,protein-transporting ATPase activity	GO:0006886,intracellular protein transport
DVH24_030975	non-specific serine/threonine protein kinase	5.37498	0.014619	0.0490327	1	GO:0016020,membrane	GO:0030247,polysaccharide binding
DVH24_007055	Bet v I/Major latex protein domain-containing protein	1.66307	0.0168252	0.053732	1		GO:0010427,abscisic acid binding;GO:0004864,protein phosphatase inhibitor activity;GO:0038023,signaling receptor activity	GO:0009738,abscisic acid-activated signaling pathway;GO:0006952,defense response
DVH24_031487	Nuclear pore complex protein NUP35	5.62663	0.0364282	0.0894539	1	GO:0031965,nuclear membrane;GO:0044613,nuclear pore central transport channel;GO:0044615,nuclear pore nuclear basket	GO:0003676,nucleic acid binding;GO:0005543,phospholipid binding;GO:0017056,structural constituent of nuclear pore	GO:0051028,mRNA transport;GO:0006607,NLS-bearing protein import into nucleus;GO:0006999,nuclear pore organization
DVH24_007564	Uncharacterized protein	1.53625	0.00755746	0.0311962	1	GO:0005783,endoplasmic reticulum;GO:0005794,Golgi apparatus
DVH24_028314	Uncharacterized protein	1.50793	0.00512638	0.0243801	1	GO:0009543,chloroplast thylakoid lumen;GO:0009523,photosystem II		GO:0010207,photosystem II assembly;GO:0010206,photosystem II repair	mdm:103425919,path:mdm00195,Photosynthesis
DVH24_037364	Prohibitin	1.88112	0.000654309	0.00820917	1	GO:0005743,mitochondrial inner membrane		GO:0007005,mitochondrion organization
DVH24_030678	S-adenosylmethionine synthase	1.69237	0.00149793	0.0126026	1	GO:0005737,cytoplasm	GO:0005524,ATP binding;GO:0046872,metal ion binding;GO:0004478,methionine adenosyltransferase activity	GO:0006730,one-carbon metabolic process;GO:0006556,S-adenosylmethionine biosynthetic process	mdm:103426242,path:mdm00270,Cysteine and methionine metabolism;mdm:103426242,path:mdm00999,Biosynthesis of various plant secondary metabolites
DVH24_030660	Methionine aminopeptidase 2	3.17312	0.00795703	0.0324621	1	GO:0005737,cytoplasm	GO:0004239,initiator methionyl aminopeptidase activity;GO:0046872,metal ion binding;GO:0070006,metalloaminopeptidase activity	GO:0006508,proteolysis
DVH24_007732	Ferredoxin thioredoxin reductase alpha chain domain-containing protein	1.89286	0.00258954	0.016741	1		GO:0016491,oxidoreductase activity	GO:0015979,photosynthesis
DVH24_013272	WPP domain-containing protein	1.51209	0.000879224	0.00953028	1	GO:0005737,cytoplasm;GO:0005634,nucleus;GO:1990904,ribonucleoprotein complex;GO:0005840,ribosome	GO:0005096,GTPase activator activity;GO:0003735,structural constituent of ribosome	GO:0006412,translation
DVH24_007046	AP-1 complex subunit gamma	1.83731	0.000194647	0.00458812	1	GO:0030121,AP-1 adaptor complex		GO:0006886,intracellular protein transport;GO:0016192,vesicle-mediated transport
DVH24_013282	Long-chain-fatty-acid--CoA ligase	2.30506	0.0432133	0.100425	1	GO:0005783,endoplasmic reticulum;GO:0016020,membrane	GO:0005524,ATP binding;GO:0004467,long-chain fatty acid-CoA ligase activity;GO:0003676,nucleic acid binding;GO:0004523,RNA-DNA hybrid ribonuclease activity
DVH24_037188	Peroxidase	8.4271	2.12747e-07	0.000235963	1	GO:0005576,extracellular region	GO:0020037,heme binding;GO:0140825,lactoperoxidase activity;GO:0046872,metal ion binding	GO:0042744,hydrogen peroxide catabolic process;GO:0006979,response to oxidative stress
DVH24_007066	Helicase C-terminal domain-containing protein	8.07321	5.60534e-05	0.00276618	1	GO:0005829,cytosol	GO:0016787,hydrolase activity;GO:0003724,RNA helicase activity
DVH24_013294	Protein TIME FOR COFFEE	13.2029	0.00137951	0.0121397	1	GO:0005634,nucleus		GO:0042752,regulation of circadian rhythm
DVH24_028378	NagB/RpiA/CoA transferase-like superfamily protein	5.50736	0.0159641	0.0519882	1	GO:0005829,cytosol	GO:0003743,translation initiation factor activity
DVH24_028418	phosphogluconate dehydrogenase (NADP(+)-dependent, decarboxylating)	1.83314	0.00206661	0.0148865	1		GO:0050661,NADP binding;GO:0004616,phosphogluconate dehydrogenase (decarboxylating) activity	GO:0019521,D-gluconate metabolic process;GO:0006098,pentose-phosphate shunt
DVH24_013394	ADP-ribosylation factor-like protein 5	2.28056	0.0199408	0.0600347	1		GO:0005525,GTP binding;GO:0003924,GTPase activity
DVH24_030654	Peptidyl-prolyl cis-trans isomerase	1.63877	0.0499418	0.110239	1	GO:0005737,cytoplasm	GO:0016018,cyclosporin A binding;GO:0140839,RNA polymerase II CTD heptapeptide repeat P3 isomerase activity;GO:0140840,RNA polymerase II CTD heptapeptide repeat P6 isomerase activity	GO:0006457,protein folding
DVH24_030714	Agenet domain-containing protein	22.178	0.000121285	0.00367568	1
DVH24_013492	Uncharacterized protein	2.40176	0.00457979	0.0227648	1	GO:0016020,membrane
DVH24_036986	NTF2 domain-containing protein	3.95183	0.0213482	0.0628698	1	GO:0005829,cytosol;GO:1990904,ribonucleoprotein complex	GO:0003729,mRNA binding
DVH24_031000	Serine aminopeptidase S33 domain-containing protein	1.92875	0.00486347	0.0236214	1
DVH24_030656	Paladin	6.98917	0.00723874	0.0303659	1	GO:0005829,cytosol
DVH24_037478	Protein COFACTOR ASSEMBLY OF COMPLEX C SUBUNIT B CCB1, chloroplastic	5.40698	0.00210482	0.0150081	1	GO:0016020,membrane
DVH24_030844	HTH cro/C1-type domain-containing protein	1.64718	0.00317322	0.0187179	1	GO:0005634,nucleus	GO:0003677,DNA binding
DVH24_030696	Copper transporter	6.08231	0.00120176	0.0112578	1	GO:0016020,membrane
DVH24_031248	Formamidopyrimidine-DNA glycosylase catalytic domain-containing protein	25.6482	0.000967197	0.0100792	1	GO:0005634,nucleus	GO:0003684,damaged DNA binding;GO:0003906,DNA-(apurinic or apyrimidinic site) endonuclease activity;GO:0016829,lyase activity;GO:0008534,oxidized purine nucleobase lesion DNA N-glycosylase activity;GO:0008270,zinc ion binding	GO:0006284,base-excision repair
DVH24_007416	Protein FLX-like 3	1.68444	0.000554207	0.00757074	1			GO:0030154,cell differentiation;GO:0009908,flower development
DVH24_015528	Uncharacterized protein	1.80156	0.00391668	0.0209595	1	GO:0031429,box H/ACA snoRNP complex	GO:0009982,pseudouridine synthase activity;GO:0003723,RNA binding	GO:0000495,box H/ACA sno(s)RNA 3'-end processing;GO:1990481,mRNA pseudouridine synthesis;GO:0031118,rRNA pseudouridine synthesis;GO:0031120,snRNA pseudouridine synthesis
DVH24_031240	RNA helicase	3.47837	0.0307373	0.0796943	1		GO:0005524,ATP binding;GO:0016787,hydrolase activity;GO:0003723,RNA binding;GO:0003724,RNA helicase activity;GO:0008270,zinc ion binding	GO:0000398,mRNA splicing, via spliceosome
DVH24_037236	PWWP domain-containing protein	5.40537	0.0131334	0.0454862	1
DVH24_013325	Cysteine synthase	1.57798	7.64793e-05	0.00302858	1	GO:1990904,ribonucleoprotein complex;GO:0005840,ribosome	GO:0004124,cysteine synthase activity;GO:0003735,structural constituent of ribosome	GO:0006535,cysteine biosynthetic process from serine;GO:0006412,translation
DVH24_031054	ADP/ATP translocase	1.86706	0.00176318	0.0136906	1	GO:0005743,mitochondrial inner membrane	GO:0005471,ATP:ADP antiporter activity	GO:0140021,mitochondrial ADP transmembrane transport;GO:1990544,mitochondrial ATP transmembrane transport
DVH24_013385	sulfate adenylyltransferase	1.53157	0.0102261	0.0383237	1		GO:0004020,adenylylsulfate kinase activity;GO:0005524,ATP binding;GO:0004781,sulfate adenylyltransferase (ATP) activity	GO:0000103,sulfate assimilation
DVH24_030906	Uncharacterized protein	3.65423	0.0191997	0.0584551	1	GO:0005789,endoplasmic reticulum membrane;GO:0005794,Golgi apparatus
DVH24_018553	NADP-dependent oxidoreductase domain-containing protein	1.81255	0.000143773	0.0039907	1		GO:0016491,oxidoreductase activity
DVH24_036999	Ribosomal protein S9	2.02398	0.000399883	0.00646493	1	GO:1990904,ribonucleoprotein complex;GO:0005840,ribosome	GO:0003735,structural constituent of ribosome	GO:0006412,translation
DVH24_007300	Translin-associated protein X	21.5331	0.000224197	0.00489386	1	GO:0005737,cytoplasm;GO:0005634,nucleus	GO:0043565,sequence-specific DNA binding
DVH24_030986	Major facilitator superfamily (MFS) profile domain-containing protein	1.63675	0.00367283	0.020306	1	GO:0016020,membrane	GO:0005351,carbohydrate:proton symporter activity
DVH24_037129	Tubulin alpha chain	2.58833	0.0009302	0.00986676	1	GO:0005874,microtubule	GO:0005525,GTP binding;GO:0016787,hydrolase activity;GO:0005200,structural constituent of cytoskeleton	GO:0007017,microtubule-based process
DVH24_037159	AAA+ ATPase domain-containing protein	4.44885	0.0164864	0.052992	1	GO:0016020,membrane	GO:0005524,ATP binding;GO:0016887,ATP hydrolysis activity	GO:0006950,response to stress
DVH24_031156	Shikimate O-hydroxycinnamoyltransferase	0.647255	0.0013868	0.0121462	-1		GO:0016747,acyltransferase activity, transferring groups other than amino-acyl groups	GO:0009836,fruit ripening, climacteric
DVH24_007058	AD domain-containing protein	1.68025	0.00854456	0.0340518	1	GO:0016020,membrane	GO:0022857,transmembrane transporter activity
DVH24_013396	Pyruvate kinase	1.62475	0.00753673	0.0311322	1		GO:0005524,ATP binding;GO:0016301,kinase activity;GO:0000287,magnesium ion binding;GO:0030955,potassium ion binding;GO:0004743,pyruvate kinase activity
DVH24_007138	WHY domain class transcription factor	1.99593	0.000530836	0.00743671	1		GO:0003697,single-stranded DNA binding	GO:0006952,defense response;GO:0006355,regulation of DNA-templated transcription
DVH24_013436	Uncharacterized protein	2.40957	0.00018307	0.00440258	1			GO:0010088,phloem development
DVH24_031286	SHSP domain-containing protein	6.96949	0.00017567	0.00431743	1			GO:0009408,response to heat	mdm:103428235,path:mdm04141,Protein processing in endoplasmic reticulum
DVH24_037289	Pescadillo homolog	1.99066	0.00128658	0.0117099	1	GO:0005654,nucleoplasm;GO:0070545,PeBoW complex;GO:0030687,preribosome, large subunit precursor	GO:0043021,ribonucleoprotein complex binding;GO:0003723,RNA binding	GO:0000466,maturation of 5.8S rRNA from tricistronic rRNA transcript (SSU-rRNA, 5.8S rRNA, LSU-rRNA);GO:0000463,maturation of LSU-rRNA from tricistronic rRNA transcript (SSU-rRNA, 5.8S rRNA, LSU-rRNA)
DVH24_007610	Dynamin-related protein 1C	4.53956	0.0391118	0.0937546	1	GO:0005737,cytoplasm;GO:0016020,membrane;GO:0005874,microtubule	GO:0005525,GTP binding;GO:0003924,GTPase activity;GO:0008017,microtubule binding
DVH24_018883	Large ribosomal subunit protein uL4 C-terminal domain-containing protein	1.61405	0.00302163	0.0182403	1	GO:1990904,ribonucleoprotein complex;GO:0005840,ribosome	GO:0003735,structural constituent of ribosome	GO:0006412,translation	mdm:103450560,path:mdm03010,Ribosome
DVH24_018893	Metaxin	0.0491209	0.0230646	0.0659624	-1	GO:0005741,mitochondrial outer membrane		GO:0006626,protein targeting to mitochondrion
DVH24_031356	J domain-containing protein	2.17921	0.000864065	0.00950351	1	GO:0009535,chloroplast thylakoid membrane	GO:0005524,ATP binding;GO:0031072,heat shock protein binding;GO:0046872,metal ion binding;GO:0051082,unfolded protein binding	GO:0051085,chaperone cofactor-dependent protein refolding;GO:0042026,protein refolding;GO:0009408,response to heat
DVH24_007258	Band 7 domain-containing protein	3.74242	0.0112079	0.0408937	1	GO:0005789,endoplasmic reticulum membrane	GO:0005274,allantoin:proton symporter activity;GO:0031625,ubiquitin protein ligase binding;GO:0015505,uracil:monoatomic cation symporter activity
DVH24_007710	hydroxymethylbilane synthase	1.79218	0.0270973	0.0733825	1	GO:0005737,cytoplasm	GO:0004418,hydroxymethylbilane synthase activity	GO:0006782,protoporphyrinogen IX biosynthetic process
DVH24_037075	Uncharacterized protein	0.379175	2.15211e-05	0.00181606	-1		GO:0070300,phosphatidic acid binding
DVH24_007318	Histidine kinase/HSP90-like ATPase domain-containing protein	1.53894	0.000114691	0.00364313	1		GO:0005524,ATP binding;GO:0016887,ATP hydrolysis activity;GO:0140662,ATP-dependent protein folding chaperone;GO:0051082,unfolded protein binding
DVH24_025147	Pyruvate dehydrogenase E1 component subunit beta	1.53472	0.0109189	0.0401598	1		GO:0004739,pyruvate dehydrogenase (acetyl-transferring) activity	GO:0006086,acetyl-CoA biosynthetic process from pyruvate
DVH24_037469	Phosphate transporter	1.99264	5.9581e-05	0.00280882	1	GO:0005743,mitochondrial inner membrane	GO:0005315,phosphate transmembrane transporter activity	GO:1990547,mitochondrial phosphate ion transmembrane transport
DVH24_025167	SAM domain-containing protein	2.46792	0.0206703	0.0614584	1
DVH24_015542	Phosphoacetylglucosamine mutase	1.65757	0.0212401	0.0626757	1		GO:0046872,metal ion binding;GO:0004610,phosphoacetylglucosamine mutase activity	GO:0005975,carbohydrate metabolic process;GO:0006048,UDP-N-acetylglucosamine biosynthetic process
DVH24_025197	RING-type domain-containing protein	1.95481	0.00469088	0.023162	1
DVH24_037401	AAA+ ATPase domain-containing protein	7.41675	0.00392956	0.0210095	1		GO:0005524,ATP binding;GO:0016887,ATP hydrolysis activity
DVH24_037185	Ferredoxin-thioredoxin reductase catalytic chain, chloroplastic	6.46856	2.38346e-07	0.000235963	1		GO:0051539,4 iron, 4 sulfur cluster binding;GO:0103012,ferredoxin-thioredoxin reductase activity;GO:0046872,metal ion binding;GO:0016730,oxidoreductase activity, acting on iron-sulfur proteins as donors
DVH24_007031	RRM domain-containing protein	3.60992	0.0232245	0.0663082	1		GO:0003723,RNA binding	GO:0006397,mRNA processing
DVH24_013360	Small ribosomal subunit protein eS1	10.3057	9.47586e-07	0.00053364	1	GO:0022627,cytosolic small ribosomal subunit;GO:0005576,extracellular region	GO:0003735,structural constituent of ribosome	GO:0071555,cell wall organization;GO:0006412,translation
DVH24_037235	UspA domain-containing protein	3.50115	0.0378119	0.0918427	1		GO:0016208,AMP binding
DVH24_025419	CG-1 domain-containing protein	3.58969	0.0264984	0.0721028	1	GO:0005634,nucleus	GO:0005516,calmodulin binding;GO:0003690,double-stranded DNA binding;GO:0003712,transcription coregulator activity	GO:0006357,regulation of transcription by RNA polymerase II
DVH24_037147	Uncharacterized protein	1.67654	9.58829e-06	0.00113909	1	GO:0005741,mitochondrial outer membrane	GO:0008308,voltage-gated monoatomic anion channel activity
DVH24_025387	Aldehyde dehydrogenase domain-containing protein	4.42285	0.0180829	0.0562663	1		GO:0016620,oxidoreductase activity, acting on the aldehyde or oxo group of donors, NAD or NADP as acceptor
DVH24_018724	Ubiquinol oxidase	1.70065	0.000398287	0.006464	1	GO:0016020,membrane;GO:0005739,mitochondrion	GO:0009916,alternative oxidase activity;GO:0046872,metal ion binding;GO:0106292,superoxide-generating NADPH oxidase activity;GO:0102721,ubiquinol:oxygen oxidoreductase activity	GO:0010230,alternative respiration
DVH24_007638	Fe2OG dioxygenase domain-containing protein	3.88445	0.0111645	0.0408356	1		GO:0032451,demethylase activity;GO:0003729,mRNA binding	GO:0006402,mRNA catabolic process
DVH24_037227	carbonic anhydrase	3.03474	0.00114956	0.011031	1	GO:0009507,chloroplast;GO:0043036,starch grain	GO:0019203,carbohydrate phosphatase activity;GO:0004089,carbonate dehydratase activity;GO:0004721,phosphoprotein phosphatase activity;GO:0008270,zinc ion binding	GO:0015976,carbon utilization;GO:0005983,starch catabolic process
DVH24_018575	Large ribosomal subunit protein eL14 domain-containing protein	1.87789	0.000351331	0.00596259	1	GO:0022625,cytosolic large ribosomal subunit	GO:0003723,RNA binding;GO:0003735,structural constituent of ribosome	GO:0042273,ribosomal large subunit biogenesis;GO:0006412,translation
DVH24_037445	Membrane-anchored ubiquitin-fold protein	3.45541	0.0107843	0.0398222	1	GO:0005886,plasma membrane
DVH24_007301	D-aminoacyl-tRNA deacylase	0.164926	0.00631426	0.027886	-1		GO:0051499,D-aminoacyl-tRNA deacylase activity
DVH24_018834	Srp40 C-terminal domain-containing protein	3.83164	0.0038873	0.0208857	1	GO:0005730,nucleolus
MENG	2-phytyl-1,4-beta-naphthoquinone methyltransferase, chloroplastic	2.5	0.0342811	0.0859196	1	GO:0009507,chloroplast;GO:0005634,nucleus	GO:0052624,2-phytyl-1,4-naphthoquinone methyltransferase activity;GO:0003677,DNA binding;GO:0000981,DNA-binding transcription factor activity, RNA polymerase II-specific	GO:0032259,methylation;GO:0042372,phylloquinone biosynthetic process
DVH24_033696	PB1 domain-containing protein	4.43388	0.000847415	0.00950351	1
DVH24_018715	NADP-dependent oxidoreductase domain-containing protein	1.6651	0.00298473	0.0180954	1		GO:0016491,oxidoreductase activity
DVH24_018745	Biotin carboxylase	1.5473	0.000622688	0.00793727	1	GO:0016020,membrane	GO:0005524,ATP binding;GO:0016874,ligase activity;GO:0046872,metal ion binding	GO:0006633,fatty acid biosynthetic process
DVH24_037397	30S ribosomal protein S21, chloroplastic	3.68113	0.000177407	0.00431743	1	GO:1990904,ribonucleoprotein complex;GO:0005840,ribosome	GO:0003735,structural constituent of ribosome	GO:0006412,translation
DVH24_007461	PB1 domain-containing protein	0.4464	0.00141203	0.0122995	-1
DVH24_007117	Glycine-rich protein	1.72409	0.000565638	0.00768853	1
DVH24_033766	Myb-like domain-containing protein	2.84588	0.0363911	0.0894539	1	GO:0005634,nucleus		GO:0006355,regulation of DNA-templated transcription
DVH24_013368	PH domain-containing protein	5.12976	0.000416276	0.00659381	1			GO:0009734,auxin-activated signaling pathway;GO:0010305,leaf vascular tissue pattern formation;GO:0010087,phloem or xylem histogenesis
DVH24_037447	Pollen Ole e 1 allergen and extensin family protein	1.84772	0.000346134	0.00593992	1
DVH24_007177	Methyltransferase	2.21169	0.00297036	0.0180902	1	GO:0005768,endosome;GO:0016020,membrane;GO:0005802,trans-Golgi network	GO:0008168,methyltransferase activity	GO:0032259,methylation
DVH24_018835	Ribosomal protein L30 ferredoxin-like fold domain-containing protein	2.03608	0.000697298	0.0085401	1	GO:0022625,cytosolic large ribosomal subunit	GO:0003723,RNA binding;GO:0003735,structural constituent of ribosome	GO:0000463,maturation of LSU-rRNA from tricistronic rRNA transcript (SSU-rRNA, 5.8S rRNA, LSU-rRNA)
DVH24_007197	Endosulphine	1.53908	0.0105449	0.0391567	1	GO:0005737,cytoplasm	GO:0004864,protein phosphatase inhibitor activity
DVH24_007423	Large ribosomal subunit protein uL15/eL18 domain-containing protein	1.80604	0.0482103	0.107739	1	GO:0022625,cytosolic large ribosomal subunit	GO:0003729,mRNA binding;GO:0003735,structural constituent of ribosome	GO:0006412,translation
DVH24_007433	glutamine--tRNA ligase	1.58652	0.000272732	0.00535983	1	GO:0005829,cytosol	GO:0005524,ATP binding;GO:0004819,glutamine-tRNA ligase activity	GO:0006425,glutaminyl-tRNA aminoacylation;GO:0009791,post-embryonic development;GO:0048608,reproductive structure development
DVH24_007571	Protein kinase domain-containing protein	6.01885	0.00424805	0.021904	1		GO:0005524,ATP binding;GO:0004674,protein serine/threonine kinase activity
DVH24_007237	Uncharacterized protein	0.286866	0.00198254	0.0146654	-1			GO:0010115,regulation of abscisic acid biosynthetic process;GO:0009408,response to heat
DVH24_007473	non-specific serine/threonine protein kinase	6.90157	0.000539862	0.00748923	1	GO:0016020,membrane	GO:0020037,heme binding;GO:0005506,iron ion binding;GO:0004497,monooxygenase activity;GO:0016705,oxidoreductase activity, acting on paired donors, with incorporation or reduction of molecular oxygen;GO:0030247,polysaccharide binding
DVH24_007621	Ubiquitin carboxyl-terminal hydrolase	1.51066	0.000823385	0.00940559	1	GO:0005737,cytoplasm	GO:0004843,cysteine-type deubiquitinase activity	GO:0016579,protein deubiquitination;GO:0006511,ubiquitin-dependent protein catabolic process	mdm:103444593,path:mdm03082,ATP-dependent chromatin remodeling
DVH24_007671	C2H2-type domain-containing protein	9.57094	0.00411929	0.0214637	1	GO:0005634,nucleus	GO:0003677,DNA binding;GO:0003700,DNA-binding transcription factor activity
DVH24_007691	Response regulatory domain-containing protein	1.64389	0.000812685	0.00933723	1			GO:0006508,proteolysis
DVH24_025201	40S ribosomal protein S27	2.76174	0.0199208	0.0600049	1	GO:1990904,ribonucleoprotein complex;GO:0005840,ribosome	GO:0046872,metal ion binding;GO:0003735,structural constituent of ribosome	GO:0006412,translation
DVH24_015514	Uncharacterized protein	1.51966	0.00102864	0.0104781	1	GO:0005634,nucleus	GO:0005516,calmodulin binding;GO:0003700,DNA-binding transcription factor activity;GO:0043565,sequence-specific DNA binding	GO:0080142,regulation of salicylic acid biosynthetic process
DVH24_025231	Uncharacterized protein	0.403203	0.00484326	0.0235811	-1
DVH24_007703	Uncharacterized protein	1.50673	0.000483777	0.00692443	1	GO:0005741,mitochondrial outer membrane	GO:0005524,ATP binding;GO:0016887,ATP hydrolysis activity;GO:0004356,glutamine synthetase activity;GO:0003723,RNA binding	GO:0006542,glutamine biosynthetic process
DVH24_015624	Mitochondrial carnitine/acylcarnitine carrier-like protein	2.48125	0.0359274	0.0887723	1	GO:0031966,mitochondrial membrane	GO:0000064,L-ornithine transmembrane transporter activity	GO:1990575,mitochondrial L-ornithine transmembrane transport
DVH24_025351	Flowering time control protein FCA	3.13904	0.0171092	0.0542888	1		GO:0003723,RNA binding
DVH24_012322	Beta-adaptin appendage C-terminal subdomain domain-containing protein	3.46124	0.0454356	0.103683	1	GO:0030131,clathrin adaptor complex;GO:0012505,endomembrane system		GO:0006886,intracellular protein transport;GO:0016192,vesicle-mediated transport
DVH24_007587	Mediator complex subunit 23	2.41425	0.00203935	0.014784	1	GO:0016592,mediator complex;GO:0005667,transcription regulator complex		GO:0010628,positive regulation of gene expression;GO:0006357,regulation of transcription by RNA polymerase II
DVH24_025610	guanylate kinase	8.52679	8.51781e-06	0.00108865	1	GO:0005829,cytosol	GO:0005524,ATP binding;GO:0004385,guanylate kinase activity
DVH24_012330	NFACT RNA-binding domain-containing protein	5.96171	0.00320704	0.0188426	1
DVH24_033707	alanine transaminase	1.69811	0.00417987	0.0216464	1		GO:0008453,alanine-glyoxylate transaminase activity;GO:0047958,glycine:2-oxoglutarate aminotransferase activity;GO:0004021,L-alanine:2-oxoglutarate aminotransferase activity;GO:0030170,pyridoxal phosphate binding	GO:0009058,biosynthetic process;GO:0042853,L-alanine catabolic process;GO:0009853,photorespiration	mdm:103403075,path:mdm00630,Glyoxylate and dicarboxylate metabolism;mdm:103403075,path:mdm00710,Carbon fixation in photosynthetic organisms;mdm:103403075,path:mdm00250,Alanine, aspartate and glutamate metabolism;mdm:103403075,path:mdm00260,Glycine, serine and threonine metabolism;mdm:103403075,path:mdm00220,Arginine biosynthesis
DVH24_007657	Transmembrane 9 superfamily member	7.89821	9.15734e-05	0.00333709	1	GO:0010008,endosome membrane;GO:0000139,Golgi membrane		GO:0072657,protein localization to membrane
DVH24_033737	T-complex protein 1 subunit epsilon	3.23311	0.0336473	0.0849904	1	GO:0005832,chaperonin-containing T-complex	GO:0005524,ATP binding;GO:0016887,ATP hydrolysis activity;GO:0140662,ATP-dependent protein folding chaperone;GO:0051082,unfolded protein binding
DVH24_007697	Anamorsin homolog	1.76138	0.00288991	0.0178813	1	GO:0016020,membrane;GO:0005758,mitochondrial intermembrane space	GO:0051537,2 iron, 2 sulfur cluster binding;GO:0051539,4 iron, 4 sulfur cluster binding;GO:0009055,electron transfer activity;GO:0071949,FAD binding;GO:0046872,metal ion binding;GO:0016628,oxidoreductase activity, acting on the CH-CH group of donors, NAD or NADP as acceptor	GO:0016226,iron-sulfur cluster assembly;GO:0008202,steroid metabolic process
DVH24_007717	Protein kinase domain-containing protein	1.92566	0.00815898	0.0330066	1		GO:0005524,ATP binding;GO:0004672,protein kinase activity
DVH24_033827	Uncharacterized protein	1.86189	0.00963066	0.0367649	1	GO:0015934,large ribosomal subunit;GO:0005787,signal peptidase complex	GO:0008235,metalloexopeptidase activity;GO:0003735,structural constituent of ribosome	GO:0006465,signal peptide processing;GO:0006412,translation
DVH24_015527	Lon protease homolog 2, peroxisomal	5.26384	0.00144374	0.0124209	1	GO:0005782,peroxisomal matrix	GO:0005524,ATP binding;GO:0016887,ATP hydrolysis activity;GO:0004176,ATP-dependent peptidase activity;GO:0004252,serine-type endopeptidase activity	GO:0016558,protein import into peroxisome matrix;GO:0016485,protein processing;GO:0006515,protein quality control for misfolded or incompletely synthesized proteins
DVH24_007539	10 kDa chaperonin	1.58392	0.0261732	0.0714652	1	GO:0005739,mitochondrion	GO:0005524,ATP binding;GO:0046872,metal ion binding;GO:0044183,protein folding chaperone;GO:0051087,protein-folding chaperone binding;GO:0051082,unfolded protein binding	GO:0051085,chaperone cofactor-dependent protein refolding
DVH24_007599	SET domain-containing protein	1.65965	0.00507869	0.0242598	1		GO:0005509,calcium ion binding;GO:0016279,protein-lysine N-methyltransferase activity	GO:0032259,methylation
DVH24_012063	Small ribosomal subunit protein uS17 N-terminal domain-containing protein	3.15242	0.016944	0.0539595	1	GO:0022627,cytosolic small ribosomal subunit	GO:0003735,structural constituent of ribosome	GO:0006412,translation	mdm:103441512,path:mdm03010,Ribosome;mdm:103456245,path:mdm03010,Ribosome
DVH24_033728	Sieve element occlusion N-terminal domain-containing protein	8.94325	0.00148447	0.0125968	1			GO:0010088,phloem development
DVH24_012782	CHD3-type chromatin-remodeling factor PICKLE	1.9552	0.0390682	0.093688	1	GO:0000785,chromatin;GO:0005634,nucleus	GO:0005524,ATP binding;GO:0016887,ATP hydrolysis activity;GO:0140658,ATP-dependent chromatin remodeler activity;GO:0003682,chromatin binding;GO:0003677,DNA binding;GO:0004386,helicase activity;GO:0042393,histone binding
DVH24_033848	Bifunctional inhibitor/plant lipid transfer protein/seed storage helical domain-containing protein	2.49826	0.0319823	0.0818857	1	GO:0005783,endoplasmic reticulum;GO:0009505,plant-type cell wall;GO:0005886,plasma membrane;GO:0098552,side of membrane	GO:0008289,lipid binding	GO:0050832,defense response to fungus;GO:0006869,lipid transport
DVH24_018620	Pre-mRNA-processing factor 19	1.51736	0.0011083	0.0108456	1	GO:0005737,cytoplasm;GO:0000974,Prp19 complex;GO:0071006,U2-type catalytic step 1 spliceosome	GO:0061630,ubiquitin protein ligase activity	GO:0006281,DNA repair;GO:0000398,mRNA splicing, via spliceosome;GO:0070534,protein K63-linked ubiquitination
DVH24_013439	CRM domain-containing protein	7.82008	6.82212e-05	0.00288607	1	GO:0009507,chloroplast;GO:1990904,ribonucleoprotein complex	GO:0003729,mRNA binding	GO:0000373,Group II intron splicing;GO:0006397,mRNA processing
DVH24_013012	TFIIS N-terminal domain-containing protein	2.20563	0.0452201	0.10339	1	GO:0005634,nucleus
DVH24_012363	Nuclear pore complex protein Nup85	2.73923	0.00948517	0.0363496	1	GO:0031965,nuclear membrane;GO:0031080,nuclear pore outer ring	GO:0017056,structural constituent of nuclear pore	GO:0006406,mRNA export from nucleus;GO:0045893,positive regulation of DNA-templated transcription;GO:0006606,protein import into nucleus
DVH24_018592	Large ribosomal subunit protein eL14 domain-containing protein	9.87311	3.12656e-05	0.00207527	1	GO:0022625,cytosolic large ribosomal subunit	GO:0003723,RNA binding;GO:0003735,structural constituent of ribosome	GO:0042273,ribosomal large subunit biogenesis;GO:0006412,translation
DVH24_016258	50S ribosomal protein L21, chloroplastic	3.80875	0.0201105	0.0604536	1	GO:0005737,cytoplasm;GO:1990904,ribonucleoprotein complex;GO:0005840,ribosome	GO:0019843,rRNA binding;GO:0003735,structural constituent of ribosome	GO:0006412,translation
DVH24_016350	Ribosomal protein eL8/eL30/eS12/Gadd45 domain-containing protein	1.59401	0.00688866	0.0294191	1	GO:1990904,ribonucleoprotein complex;GO:0005840,ribosome	GO:0003723,RNA binding
DVH24_015803	Large ribosomal subunit protein uL29c	2.3669	0.000251056	0.00515575	1	GO:0009507,chloroplast;GO:1990904,ribonucleoprotein complex;GO:0005840,ribosome	GO:0003735,structural constituent of ribosome	GO:0006412,translation	mdm:103429039,path:mdm03010,Ribosome
DVH24_012553	A-kinase anchor protein 17A	10.2428	0.00113292	0.0109604	1
DVH24_012573	P-type Ca(2+) transporter	3.86937	0.0113284	0.0411816	1	GO:0016020,membrane	GO:0005524,ATP binding;GO:0016887,ATP hydrolysis activity;GO:0005388,P-type calcium transporter activity
DVH24_025473	Acyl-CoA dehydrogenase IBR3	1.80489	0.00213489	0.0150912	1	GO:0005777,peroxisome	GO:0003995,acyl-CoA dehydrogenase activity;GO:0050660,flavin adenine dinucleotide binding	GO:0033539,fatty acid beta-oxidation using acyl-CoA dehydrogenase
DVH24_018832	Calcium-transporting ATPase	2.07248	0.0316773	0.0813504	1	GO:0043231,intracellular membrane-bounded organelle;GO:0005886,plasma membrane	GO:0005524,ATP binding;GO:0016887,ATP hydrolysis activity;GO:0005516,calmodulin binding;GO:0005388,P-type calcium transporter activity
DVH24_025573	1-deoxy-D-xylulose-5-phosphate synthase	44.9882	0.0004441	0.00671236	1	GO:0009507,chloroplast	GO:0008661,1-deoxy-D-xylulose-5-phosphate synthase activity;GO:0046872,metal ion binding	GO:0052865,1-deoxy-D-xylulose 5-phosphate biosynthetic process;GO:0015995,chlorophyll biosynthetic process;GO:0019682,glyceraldehyde-3-phosphate metabolic process;GO:0016114,terpenoid biosynthetic process;GO:0009228,thiamine biosynthetic process
DVH24_018746	Helicase ATP-binding domain-containing protein	1.55053	0.000795947	0.00929854	1	GO:0005634,nucleus	GO:0005524,ATP binding;GO:0016787,hydrolase activity;GO:0003723,RNA binding;GO:0003724,RNA helicase activity	GO:0000460,maturation of 5.8S rRNA;GO:0006401,RNA catabolic process
DVH24_025316	S1 motif domain-containing protein	1.72298	0.000108094	0.00356768	1	GO:0009570,chloroplast stroma	GO:0003729,mRNA binding;GO:0003735,structural constituent of ribosome	GO:0006412,translation	mdm:103403499,path:mdm03010,Ribosome
DVH24_018786	Glutaredoxin domain-containing protein	1.55574	0.00864251	0.0342472	1	GO:0005737,cytoplasm	GO:0015038,glutathione disulfide oxidoreductase activity	GO:0034599,cellular response to oxidative stress
DVH24_025228	Large ribosomal subunit protein uL18c	1.62257	0.00830143	0.0333809	1	GO:0012505,endomembrane system;GO:0016020,membrane;GO:1990904,ribonucleoprotein complex;GO:0005840,ribosome	GO:0015297,antiporter activity;GO:0005524,ATP binding;GO:0046872,metal ion binding;GO:0019843,rRNA binding;GO:0004252,serine-type endopeptidase activity;GO:0003735,structural constituent of ribosome	GO:0006813,potassium ion transport;GO:1902600,proton transmembrane transport;GO:0006885,regulation of pH;GO:0006412,translation
DVH24_012714	HMA domain-containing protein	5.73356	0.001994	0.0146911	1	GO:0016020,membrane	GO:0005524,ATP binding;GO:0016887,ATP hydrolysis activity;GO:0005507,copper ion binding;GO:0043682,P-type divalent copper transporter activity	GO:0055070,copper ion homeostasis	mdm:103424630,path:mdm04016,MAPK signaling pathway - plant
DVH24_025248	Large ribosomal subunit protein eL19 domain-containing protein	1.70179	0.000360681	0.00601603	1	GO:0022625,cytosolic large ribosomal subunit	GO:0003723,RNA binding;GO:0003735,structural constituent of ribosome	GO:0006412,translation
DVH24_025298	Dihydrolipoyl dehydrogenase	1.54147	0.00239657	0.0160311	1	GO:0005739,mitochondrion;GO:0045252,oxoglutarate dehydrogenase complex	GO:0004148,dihydrolipoyl dehydrogenase activity;GO:0050660,flavin adenine dinucleotide binding	GO:0006103,2-oxoglutarate metabolic process;GO:0006090,pyruvate metabolic process
DVH24_012418	RRM domain-containing protein	1.7256	0.00165221	0.013138	1	GO:0005829,cytosol	GO:0003729,mRNA binding;GO:0004852,uroporphyrinogen-III synthase activity	GO:0006397,mRNA processing;GO:0006782,protoporphyrinogen IX biosynthetic process
DVH24_016768	Glycosyl hydrolase family 13 catalytic domain-containing protein (Fragment)	1.62256	0.00543157	0.0254649	1	GO:0009507,chloroplast	GO:0019156,isoamylase activity	GO:0005975,carbohydrate metabolic process
DVH24_012478	Polyadenylate-binding protein	1.82192	8.68252e-05	0.00322753	1		GO:0003723,RNA binding	GO:0006417,regulation of translation
DVH24_016808	PPM-type phosphatase domain-containing protein	0.665389	0.0189923	0.0581216	-1		GO:0004722,protein serine/threonine phosphatase activity
DVH24_025488	Uncharacterized protein	1.92054	7.28301e-05	0.00298352	1	GO:0005777,peroxisome	GO:0003857,3-hydroxyacyl-CoA dehydrogenase activity;GO:0008692,3-hydroxybutyryl-CoA epimerase activity;GO:0004165,delta(3)-delta(2)-enoyl-CoA isomerase activity;GO:0004300,enoyl-CoA hydratase activity;GO:0070403,NAD+ binding	GO:0006635,fatty acid beta-oxidation
DVH24_012984	sulfate adenylyltransferase	1.98447	0.000114592	0.00364313	1		GO:0004020,adenylylsulfate kinase activity;GO:0005524,ATP binding;GO:0004781,sulfate adenylyltransferase (ATP) activity	GO:0000103,sulfate assimilation	mdm:103450392,path:mdm00920,Sulfur metabolism;mdm:103450392,path:mdm00230,Purine metabolism;mdm:103450392,path:mdm00450,Selenocompound metabolism;mdm:103450392,path:mdm00261,Monobactam biosynthesis
DVH24_013033	DNA/RNA-binding protein Alba-like domain-containing protein	1.97739	0.00533465	0.0251732	1		GO:0003676,nucleic acid binding
DVH24_013043	Methyltransferase	1.99265	0.000839978	0.00950351	1	GO:0016020,membrane	GO:0008757,S-adenosylmethionine-dependent methyltransferase activity	GO:0032259,methylation;GO:0016126,sterol biosynthetic process	mdm:103450343,path:mdm00100,Steroid biosynthesis
DVH24_013014	Uncharacterized protein	1.92554	2.75285e-06	0.000737963	1	GO:0005783,endoplasmic reticulum;GO:0016020,membrane	GO:0008289,lipid binding	GO:0006869,lipid transport
DVH24_033743	Very-long-chain 3-oxoacyl-CoA reductase 1	1.95925	0.0002347	0.00494525	1	GO:0005783,endoplasmic reticulum;GO:0016020,membrane	GO:0045703,ketoreductase activity
DVH24_018808	TCP domain-containing protein	4.24113	0.00687625	0.029406	1	GO:0005634,nucleus	GO:0003700,DNA-binding transcription factor activity;GO:0043565,sequence-specific DNA binding	GO:0042752,regulation of circadian rhythm
DVH24_013054	Uncharacterized protein	10.4762	0.00176868	0.0137049	1	GO:0005634,nucleus	GO:0009982,pseudouridine synthase activity;GO:0003723,RNA binding	GO:1990481,mRNA pseudouridine synthesis;GO:0031119,tRNA pseudouridine synthesis
DVH24_013083	RING-type E3 ubiquitin transferase	3.79411	0.00402126	0.0211758	1	GO:0005829,cytosol;GO:0005681,spliceosomal complex	GO:0003723,RNA binding;GO:0004842,ubiquitin-protein transferase activity	GO:0007166,cell surface receptor signaling pathway;GO:0016567,protein ubiquitination;GO:0000387,spliceosomal snRNP assembly
DVH24_025598	PCI domain-containing protein	13.624	0.000590367	0.00782085	1	GO:0005737,cytoplasm;GO:0070390,transcription export complex 2		GO:0006406,mRNA export from nucleus
DVH24_016251	Suppressor of forked domain-containing protein	1.53632	0.00440771	0.0224351	1	GO:0005634,nucleus	GO:0003676,nucleic acid binding	GO:0006397,mRNA processing;GO:0008380,RNA splicing
DVH24_021316	Serine hydroxymethyltransferase	1.55685	0.00178863	0.0137801	1	GO:0005739,mitochondrion	GO:0004372,glycine hydroxymethyltransferase activity;GO:0030170,pyridoxal phosphate binding	GO:0019264,glycine biosynthetic process from serine;GO:0035999,tetrahydrofolate interconversion
DVH24_016281	Glucosylceramidase	2.25615	7.56816e-06	0.00103819	1		GO:0008422,beta-glucosidase activity	GO:0005975,carbohydrate metabolic process
DVH24_016272	Photosystem I reaction center subunit N	3.18595	0.000120948	0.00367568	1	GO:0030093,chloroplast photosystem I		GO:0015979,photosynthesis
DVH24_016332	RNA helicase	2.42885	0.0346365	0.0866278	1	GO:0005783,endoplasmic reticulum;GO:0016020,membrane	GO:0005524,ATP binding;GO:0005509,calcium ion binding;GO:0003723,RNA binding;GO:0003724,RNA helicase activity	GO:0032469,endoplasmic reticulum calcium ion homeostasis
DVH24_025432	GATA-type domain-containing protein	1.76508	0.0298802	0.0785202	1		GO:0061608,nuclear import signal receptor activity;GO:0043565,sequence-specific DNA binding;GO:0008270,zinc ion binding	GO:0006606,protein import into nucleus;GO:0006355,regulation of DNA-templated transcription
DVH24_025462	MORF/ORRM1/DAG-like MORF domain-containing protein	1.87801	0.00621284	0.0276437	1	GO:0005739,mitochondrion	GO:0046983,protein dimerization activity	GO:0016554,cytidine to uridine editing;GO:0080156,mitochondrial mRNA modification;GO:0006397,mRNA processing
DVH24_028997	40S ribosomal protein S12	1.52102	0.00268281	0.0169892	1	GO:0016020,membrane;GO:1990904,ribonucleoprotein complex;GO:0005840,ribosome	GO:0003735,structural constituent of ribosome	GO:0006412,translation
DVH24_012506	Cytochrome P450	1.75764	0.00368708	0.0203354	1	GO:0016020,membrane	GO:0020037,heme binding;GO:0005506,iron ion binding;GO:0004497,monooxygenase activity;GO:0016705,oxidoreductase activity, acting on paired donors, with incorporation or reduction of molecular oxygen
DVH24_025264	t-SNARE coiled-coil homology domain-containing protein	5.80777	0.00570294	0.02626	1	GO:0005789,endoplasmic reticulum membrane;GO:0012507,ER to Golgi transport vesicle membrane;GO:0005794,Golgi apparatus;GO:0031902,late endosome membrane;GO:0031201,SNARE complex	GO:0005484,SNAP receptor activity;GO:0000149,SNARE binding	GO:0015031,protein transport;GO:0006890,retrograde vesicle-mediated transport, Golgi to endoplasmic reticulum;GO:0006906,vesicle fusion
DVH24_016462	Cation-transporting ATPase	3.01293	0.0150399	0.049909	1	GO:0005789,endoplasmic reticulum membrane	GO:0005524,ATP binding;GO:0016887,ATP hydrolysis activity;GO:0019829,ATPase-coupled monoatomic cation transmembrane transporter activity;GO:0015662,P-type ion transporter activity	GO:0006874,intracellular calcium ion homeostasis
DVH24_012726	3-ketoacyl-CoA synthase	7.45727	1.09011e-05	0.001235	1	GO:0016020,membrane	GO:0009922,fatty acid elongase activity	GO:0006633,fatty acid biosynthetic process	mdm:103415388,path:mdm00062,Fatty acid elongation;mdm:103415388,path:mdm04626,Plant-pathogen interaction
DVH24_033769	Signal recognition particle subunit SRP72	3.19804	0.000548484	0.00754165	1	GO:0005783,endoplasmic reticulum;GO:0005786,signal recognition particle, endoplasmic reticulum targeting	GO:0008312,7S RNA binding;GO:0043022,ribosome binding	GO:0006614,SRP-dependent cotranslational protein targeting to membrane
DVH24_029369	Arginyl-tRNA synthetase	31.7781	0.00043328	0.00670239	1	GO:0005737,cytoplasm	GO:0004814,arginine-tRNA ligase activity;GO:0005524,ATP binding	GO:0006420,arginyl-tRNA aminoacylation;GO:0009791,post-embryonic development;GO:0048608,reproductive structure development
DVH24_016711	Eukaryotic translation initiation factor 3 subunit C	1.60185	0.00134512	0.0119611	1	GO:0016282,eukaryotic 43S preinitiation complex;GO:0033290,eukaryotic 48S preinitiation complex;GO:0005852,eukaryotic translation initiation factor 3 complex	GO:0003723,RNA binding;GO:0003743,translation initiation factor activity;GO:0031369,translation initiation factor binding	GO:0001732,formation of cytoplasmic translation initiation complex
DVH24_016692	Pentacotripeptide-repeat region of PRORP domain-containing protein	3.82948	0.0206624	0.0614584	1
DVH24_029297	Cell wall hydroxyproline-rich glycoprotein	0.606053	0.00383587	0.0207326	-1	GO:0005576,extracellular region		GO:0071555,cell wall organization
DVH24_012331	La protein 1	1.58961	0.0172217	0.0545002	1	GO:0005654,nucleoplasm;GO:1990904,ribonucleoprotein complex	GO:0003729,mRNA binding	GO:0006396,RNA processing
DVH24_025564	Acyl carrier protein	3.65577	0.00474188	0.0232976	1	GO:0009507,chloroplast	GO:0000036,acyl carrier activity
DVH24_025584	Inosine/uridine-preferring nucleoside hydrolase domain-containing protein	0.3359	0.011223	0.0408987	-1		GO:0016799,hydrolase activity, hydrolyzing N-glycosyl compounds	GO:0006139,nucleobase-containing compound metabolic process
MED18	Mediator of RNA polymerase II transcription subunit 18	3.29354	0.0444707	0.102465	1	GO:0070847,core mediator complex;GO:0016592,mediator complex	GO:0003712,transcription coregulator activity	GO:0006357,regulation of transcription by RNA polymerase II;GO:0006369,termination of RNA polymerase II transcription
DVH24_012431	Patatin	1.57555	0.0184434	0.0569571	1		GO:0047372,monoacylglycerol lipase activity;GO:0004620,phospholipase activity	GO:0016042,lipid catabolic process
DVH24_012451	Vacuolar import/degradation Vid27 C-terminal domain-containing protein	2.28672	0.000123597	0.00368927	1	GO:0009507,chloroplast;GO:0016020,membrane;GO:0005634,nucleus
DVH24_016436	Pinin/SDK/MemA protein domain-containing protein	10.5401	0.00296262	0.0180902	1	GO:0071013,catalytic step 2 spliceosome		GO:0006397,mRNA processing;GO:0008380,RNA splicing
DVH24_033821	RNA helicase	41.4132	0.000340488	0.00593909	1	GO:0005634,nucleus	GO:0005524,ATP binding;GO:0016787,hydrolase activity;GO:0003723,RNA binding;GO:0003724,RNA helicase activity	GO:0006397,mRNA processing;GO:0008380,RNA splicing
DVH24_029577	RED-like N-terminal domain-containing protein	8.38122	5.16554e-05	0.00264511	1	GO:0005634,nucleus
DVH24_028901	RING-type domain-containing protein	0.437805	0.00210257	0.0150081	-1	GO:0005737,cytoplasm
DVH24_016586	Uncharacterized protein	2.24059	6.08827e-06	0.000951693	1	GO:0009941,chloroplast envelope
DVH24_029697	HTH La-type RNA-binding domain-containing protein	18.9849	0.000470206	0.00687937	1	GO:0016020,membrane	GO:0003723,RNA binding
DVH24_029717	L-ascorbate peroxidase	1.5362	0.00245347	0.016229	1	GO:0009507,chloroplast	GO:0020037,heme binding;GO:0016688,L-ascorbate peroxidase activity;GO:0046872,metal ion binding	GO:0034599,cellular response to oxidative stress;GO:0042744,hydrogen peroxide catabolic process;GO:0000302,response to reactive oxygen species
DVH24_012495	DCL protein	16.9337	0.000599263	0.00786944	1	GO:0009507,chloroplast		GO:0009658,chloroplast organization;GO:1901259,chloroplast rRNA processing
DVH24_016464	Dynamin-type G domain-containing protein	1.68208	0.0341094	0.0856702	1	GO:0016020,membrane;GO:0005874,microtubule;GO:0005777,peroxisome	GO:0003677,DNA binding;GO:0005525,GTP binding;GO:0003924,GTPase activity;GO:0008017,microtubule binding	GO:0016559,peroxisome fission;GO:0006355,regulation of DNA-templated transcription
DVH24_012861	GYF domain-containing protein	1.65266	0.00625934	0.0277674	1
DVH24_029867	CNH domain-containing protein	8.46375	0.00353299	0.0199108	1	GO:0005737,cytoplasm;GO:0016020,membrane		GO:0006914,autophagy;GO:0034058,endosomal vesicle fusion
DVH24_016544	adenylate kinase	1.5335	0.0427512	0.0996632	1		GO:0004017,adenylate kinase activity;GO:0005524,ATP binding
DVH24_012337	VHS domain-containing protein	2.69797	0.0385076	0.0928701	1	GO:0005737,cytoplasm;GO:0016020,membrane	GO:0035091,phosphatidylinositol binding;GO:0043130,ubiquitin binding	GO:0043328,protein transport to vacuole involved in ubiquitin-dependent protein catabolic process via the multivesicular body sorting pathway
DVH24_012625	Serine/threonine-protein phosphatase 2A 55 kDa regulatory subunit B	6.91427	0.00129615	0.0117365	1	GO:0000159,protein phosphatase type 2A complex	GO:0051539,4 iron, 4 sulfur cluster binding;GO:0046872,metal ion binding;GO:0008137,NADH dehydrogenase (ubiquinone) activity;GO:0019888,protein phosphatase regulator activity;GO:0048038,quinone binding
DVH24_029977	AB hydrolase-1 domain-containing protein	0.60314	0.0023309	0.0158779	-1		GO:0080030,methyl indole-3-acetate esterase activity;GO:0080032,methyl jasmonate esterase activity;GO:0080031,methyl salicylate esterase activity	GO:0009694,jasmonic acid metabolic process;GO:0009696,salicylic acid metabolic process
DVH24_030067	RRM domain-containing protein	1.53094	0.00564052	0.026094	1	GO:0005634,nucleus	GO:0003729,mRNA binding	GO:0006417,regulation of translation
DVH24_012745	Peptidase A1 domain-containing protein	1.57348	0.0292374	0.0771869	1		GO:0004190,aspartic-type endopeptidase activity	GO:0006508,proteolysis
DVH24_016247	NADH dehydrogenase [ubiquinone] 1 beta subcomplex subunit 3-B	1.84936	0.00346626	0.019677	1	GO:0005743,mitochondrial inner membrane		GO:0022900,electron transport chain;GO:0032981,mitochondrial respiratory chain complex I assembly
DVH24_012765	Transmembrane 9 superfamily member	2.14216	0.00105588	0.0106124	1	GO:0010008,endosome membrane;GO:0000139,Golgi membrane		GO:0072657,protein localization to membrane
DVH24_016257	DEAD-box ATP-dependent RNA helicase 28	2.75766	0.0167689	0.05361	1	GO:0005829,cytosol	GO:0005524,ATP binding;GO:0016787,hydrolase activity;GO:0003676,nucleic acid binding;GO:0003724,RNA helicase activity
DVH24_029581	Conserved oligomeric Golgi complex subunit 3	7.97444	0.00259551	0.016741	1	GO:0005801,cis-Golgi network;GO:0000139,Golgi membrane;GO:0017119,Golgi transport complex		GO:0007030,Golgi organization;GO:0006891,intra-Golgi vesicle-mediated transport;GO:0006886,intracellular protein transport
DVH24_012935	peroxidase	3.76569	0.0429441	0.0998779	1	GO:0009706,chloroplast inner membrane	GO:0016757,glycosyltransferase activity;GO:0005525,GTP binding;GO:0020037,heme binding;GO:0140825,lactoperoxidase activity;GO:0046872,metal ion binding	GO:0042744,hydrogen peroxide catabolic process;GO:0006979,response to oxidative stress
DVH24_016417	Large ribosomal subunit protein uL18 C-terminal eukaryotes domain-containing protein	1.68986	0.0035428	0.0199282	1	GO:0022625,cytosolic large ribosomal subunit	GO:0008097,5S rRNA binding;GO:0003735,structural constituent of ribosome	GO:0000027,ribosomal large subunit assembly;GO:0006412,translation
DVH24_013005	RING-type E3 ubiquitin transferase	1.97688	0.000591172	0.00782085	1	GO:0070552,BRISC complex;GO:0005874,microtubule	GO:0005525,GTP binding;GO:0003924,GTPase activity;GO:0005200,structural constituent of cytoskeleton;GO:0004842,ubiquitin-protein transferase activity	GO:0007017,microtubule-based process;GO:0016567,protein ubiquitination
DVH24_029671	DUF295 domain-containing protein	7.00358	9.4975e-07	0.00053364	1
DVH24_029115	Uncharacterized protein	7.51826	0.00161107	0.0129869	1
DVH24_029600	Thioredoxin reductase	1.57351	0.000830899	0.00945506	1	GO:0005737,cytoplasm	GO:0004791,thioredoxin-disulfide reductase (NADPH) activity	GO:0019430,removal of superoxide radicals
DVH24_039365	SAP domain-containing protein	1.6053	0.000750874	0.0089562	1		GO:0003676,nucleic acid binding
DVH24_028943	Mitogen-activated protein kinase	3.0577	0.0448985	0.103012	1		GO:0005524,ATP binding;GO:0004705,JUN kinase activity;GO:0106310,protein serine kinase activity
DVH24_029003	VAMP-like protein YKT61	1.55502	0.0129365	0.0451219	1	GO:0005794,Golgi apparatus;GO:0005886,plasma membrane	GO:0005484,SNAP receptor activity	GO:0006888,endoplasmic reticulum to Golgi vesicle-mediated transport;GO:0015031,protein transport
DVH24_029145	Phytocyanin domain-containing protein	0.300416	0.0023774	0.0159585	-1	GO:0005886,plasma membrane	GO:0009055,electron transfer activity
DVH24_012887	tRNA 4-demethylwyosine synthase (AdoMet-dependent)	3.49386	0.0313249	0.0806901	1	GO:0012505,endomembrane system;GO:0016020,membrane	GO:0051539,4 iron, 4 sulfur cluster binding;GO:0010181,FMN binding;GO:0046872,metal ion binding;GO:0008168,methyltransferase activity;GO:0102521,tRNA-4-demethylwyosine synthase activity	GO:0032259,methylation;GO:0031591,wybutosine biosynthetic process
DVH24_042695	Ubiquitin-fold modifier 1	1.5531	0.00964855	0.0368095	1	GO:0005737,cytoplasm;GO:0005634,nucleus		GO:1990592,protein K69-linked ufmylation
DVH24_042775	Photosystem II 22 kDa protein	1.79806	0.00213665	0.0150912	1	GO:0009507,chloroplast;GO:0016020,membrane			mdm:103438778,path:mdm00195,Photosynthesis
DVH24_016789	40S ribosomal protein S6	2.43869	6.017e-05	0.00281425	1	GO:1990904,ribonucleoprotein complex;GO:0005840,ribosome	GO:0003735,structural constituent of ribosome	GO:0006412,translation	mdm:103436358,path:mdm03010,Ribosome
DVH24_042815	AAA+ ATPase domain-containing protein	2.41341	0.029117	0.0770059	1	GO:0005663,DNA replication factor C complex;GO:0005634,nucleus	GO:0005524,ATP binding;GO:0016887,ATP hydrolysis activity;GO:0003677,DNA binding;GO:0003689,DNA clamp loader activity	GO:0006281,DNA repair;GO:0006261,DNA-templated DNA replication
DVH24_013027	SKP1-like protein	1.77897	0.00334654	0.0192621	1			GO:0009867,jasmonic acid mediated signaling pathway;GO:0016567,protein ubiquitination;GO:0006511,ubiquitin-dependent protein catabolic process
DVH24_018986	Ricin B lectin domain-containing protein	1.80794	0.0291149	0.0770059	1
DVH24_018996	glucan endo-1,3-beta-D-glucosidase	1.54256	0.0065411	0.0284646	1		GO:0042973,glucan endo-1,3-beta-D-glucosidase activity	GO:0005975,carbohydrate metabolic process
DVH24_029273	UBC core domain-containing protein	0.537873	0.0018132	0.0139333	-1		GO:0016740,transferase activity
DVH24_029303	Fibronectin type-III domain-containing protein	1.82616	0.00937077	0.0360508	1	GO:0005634,nucleus	GO:0005524,ATP binding;GO:0140663,ATP-dependent FeS chaperone activity;GO:0051536,iron-sulfur cluster binding;GO:0046872,metal ion binding	GO:0040029,epigenetic regulation of gene expression;GO:0016226,iron-sulfur cluster assembly;GO:0010048,vernalization response
DVH24_028928	Enoyl reductase (ER) domain-containing protein	1.56118	0.000220758	0.00486614	1		GO:0032440,2-alkenal reductase [NAD(P)+] activity
DVH24_019236	mRNA-decapping enzyme-like protein	1.78168	0.0452495	0.103418	1	GO:0000932,P-body	GO:0008047,enzyme activator activity;GO:0003729,mRNA binding	GO:0000290,deadenylation-dependent decapping of nuclear-transcribed mRNA;GO:0031087,deadenylation-independent decapping of nuclear-transcribed mRNA
DVH24_019246	40S ribosomal protein S17	1.54846	0.000787597	0.00922746	1	GO:1990904,ribonucleoprotein complex;GO:0005840,ribosome	GO:0016491,oxidoreductase activity;GO:0003735,structural constituent of ribosome	GO:0006412,translation
DVH24_029076	UBA domain-containing protein	1.74787	0.00042359	0.00664121	1		GO:0031593,polyubiquitin modification-dependent protein binding	GO:2000058,regulation of ubiquitin-dependent protein catabolic process
DVH24_029645	GRIP domain-containing protein	5.50161	0.000487955	0.00695073	1			GO:0007131,reciprocal meiotic recombination
DVH24_039329	Acyl-coenzyme A oxidase	2.8023	0.0108154	0.0398534	1	GO:0005777,peroxisome	GO:0003997,acyl-CoA oxidase activity;GO:0071949,FAD binding;GO:0005504,fatty acid binding	GO:0033540,fatty acid beta-oxidation using acyl-CoA oxidase;GO:0055088,lipid homeostasis
DVH24_019366	Small ribosomal subunit protein uS7 domain-containing protein	2.20708	0.000460505	0.00684451	1	GO:0015935,small ribosomal subunit	GO:0003723,RNA binding;GO:0003735,structural constituent of ribosome	GO:0006412,translation
DVH24_016585	WD40 repeat-containing protein SMU1	1.63708	0.012626	0.044299	1	GO:0016607,nuclear speck	GO:0016788,hydrolase activity, acting on ester bonds	GO:0000398,mRNA splicing, via spliceosome
DVH24_019174	Uncharacterized protein	1.72382	0.000150809	0.00402991	1	GO:0009507,chloroplast	GO:0005525,GTP binding;GO:0003924,GTPase activity	GO:0010020,chloroplast fission
DVH24_019284	Mediator of RNA polymerase II transcription subunit 27	1.79448	0.00136506	0.0120999	1	GO:0016592,mediator complex	GO:0003713,transcription coactivator activity	GO:0006357,regulation of transcription by RNA polymerase II
DVH24_029885	U2A'/phosphoprotein 32 family A C-terminal domain-containing protein	1.68278	0.00736287	0.0306916	1	GO:0005634,nucleus	GO:0042393,histone binding
EFTS	Elongation factor Ts, mitochondrial	2.92789	0.00868469	0.0343227	1	GO:0005739,mitochondrion	GO:0003746,translation elongation factor activity	GO:0070125,mitochondrial translational elongation
DVH24_019294	Trafficking protein particle complex subunit 8	3.14453	0.0492195	0.109092	1	GO:1990072,TRAPPIII protein complex
DVH24_029723	26S proteasome regulatory subunit RPN10	2.75458	0.0374791	0.0913063	1	GO:0005829,cytosol;GO:0005634,nucleus;GO:0008540,proteasome regulatory particle, base subcomplex	GO:0031593,polyubiquitin modification-dependent protein binding	GO:0043161,proteasome-mediated ubiquitin-dependent protein catabolic process
DVH24_029398	Small ribosomal subunit protein uS15c	1.94497	0.0129006	0.0450232	1	GO:0005737,cytoplasm;GO:1990904,ribonucleoprotein complex;GO:0005840,ribosome	GO:0003735,structural constituent of ribosome	GO:0006412,translation
DVH24_030065	Zeaxanthin epoxidase, chloroplastic	1.74623	0.00115501	0.011031	1	GO:0009507,chloroplast;GO:0016020,membrane	GO:0071949,FAD binding;GO:0052662,zeaxanthin epoxidase activity	GO:0009688,abscisic acid biosynthetic process
DVH24_019464	Uncharacterized protein	1.63992	0.00109005	0.0108044	1		GO:0004318,enoyl-[acyl-carrier-protein] reductase (NADH) activity	GO:0006633,fatty acid biosynthetic process
DVH24_019716	Strictosidine synthase conserved region domain-containing protein	1.84592	0.02972	0.0782173	1	GO:0012505,endomembrane system;GO:0005773,vacuole	GO:0016844,strictosidine synthase activity	GO:0009058,biosynthetic process
DVH24_029548	RRM domain-containing protein	3.23181	0.0388723	0.0933491	1	GO:0005829,cytosol	GO:0003729,mRNA binding	GO:0006397,mRNA processing
DVH24_029606	Plant intracellular Ras-group-related LRR protein 4	1.529	0.00758849	0.0312374	1	GO:0005737,cytoplasm
DVH24_028944	Uncharacterized protein	1.58497	0.00860853	0.0342183	1	GO:0005737,cytoplasm;GO:1990904,ribonucleoprotein complex;GO:0005840,ribosome	GO:0008097,5S rRNA binding;GO:0016791,phosphatase activity;GO:0003735,structural constituent of ribosome	GO:0006412,translation
DVH24_019574	Tr-type G domain-containing protein	1.7118	0.000115679	0.00364667	1	GO:0005829,cytosol;GO:1990904,ribonucleoprotein complex	GO:0005525,GTP binding;GO:0003924,GTPase activity
DVH24_029678	phospholipase D	1.66661	0.00105301	0.0106124	1	GO:0005886,plasma membrane	GO:0004518,nuclease activity;GO:0004630,phospholipase D activity;GO:0003723,RNA binding	GO:0009395,phospholipid catabolic process
DVH24_029686	Aconitate hydratase	1.54901	0.00275446	0.0173504	1		GO:0016836,hydro-lyase activity;GO:0051536,iron-sulfur cluster binding;GO:0046872,metal ion binding	GO:0043436,oxoacid metabolic process
DVH24_030073	Phosphatidylinositol-specific phospholipase C X domain-containing protein	1.70648	0.0355328	0.0881274	1		GO:0008081,phosphoric diester hydrolase activity	GO:0006629,lipid metabolic process
DVH24_030235	Phosphotransferase	2.17748	0.0144164	0.048545	1	GO:0005829,cytosol;GO:0005739,mitochondrion	GO:0005524,ATP binding;GO:0005536,D-glucose binding;GO:0004396,hexokinase activity	GO:0006096,glycolytic process;GO:0019318,hexose metabolic process;GO:0001678,intracellular glucose homeostasis
DVH24_001638	USP domain-containing protein	3.55922	0.0155167	0.0509221	1	GO:0016020,membrane	GO:0004843,cysteine-type deubiquitinase activity	GO:0016579,protein deubiquitination
DVH24_030193	BSD domain-containing protein	0.650683	0.0093951	0.0360743	-1
DVH24_019087	GrpE protein homolog	0.547326	0.0023238	0.015866	-1	GO:0009507,chloroplast;GO:0005759,mitochondrial matrix	GO:0000774,adenyl-nucleotide exchange factor activity;GO:0042803,protein homodimerization activity;GO:0051087,protein-folding chaperone binding;GO:0051082,unfolded protein binding	GO:0006457,protein folding
DVH24_039403	shikimate kinase	4.05541	0.000126709	0.00370792	1	GO:0009507,chloroplast;GO:0005829,cytosol	GO:0005524,ATP binding;GO:0004765,shikimate kinase activity	GO:0008652,amino acid biosynthetic process;GO:0009073,aromatic amino acid family biosynthetic process;GO:0009423,chorismate biosynthetic process
DVH24_019318	Small ribosomal subunit protein uS7 domain-containing protein	1.55471	0.000918956	0.00986676	1	GO:0015935,small ribosomal subunit	GO:0003723,RNA binding;GO:0003735,structural constituent of ribosome	GO:0006412,translation	mdm:103454186,path:mdm03010,Ribosome
DVH24_023522	Tr-type G domain-containing protein	1.62363	0.00623108	0.0276931	1	GO:0005737,cytoplasm	GO:0005525,GTP binding;GO:0003924,GTPase activity
DVH24_019207	Small nuclear ribonucleoprotein G	1.51249	0.00250855	0.0164832	1	GO:0071013,catalytic step 2 spliceosome;GO:0043186,P granule;GO:0071011,precatalytic spliceosome;GO:0034719,SMN-Sm protein complex;GO:0097526,spliceosomal tri-snRNP complex;GO:0005685,U1 snRNP;GO:0005689,U12-type spliceosomal complex;GO:0005686,U2 snRNP;GO:0071004,U2-type prespliceosome;GO:0005687,U4 snRNP;GO:0005682,U5 snRNP	GO:0003723,RNA binding	GO:0000387,spliceosomal snRNP assembly
DVH24_019488	Rhodanese domain-containing protein	16.6416	0.000274308	0.00535983	1	GO:0009507,chloroplast;GO:0016020,membrane
DVH24_023410	Nascent polypeptide-associated complex subunit beta (Fragment)	1.65671	0.000620298	0.0079336	1
DVH24_019317	TPX2 C-terminal domain-containing protein	1.6801	0.00328372	0.0190481	1	GO:0005737,cytoplasm;GO:0005874,microtubule	GO:0008017,microtubule binding
DVH24_030128	Suppressor of RPS4-RLD 1	4.18467	0.0126971	0.0444436	1			GO:0045892,negative regulation of DNA-templated transcription
DVH24_042651	Serine hydroxymethyltransferase-like domain-containing protein	9.85719	3.91706e-07	0.000315062	1	GO:0005739,mitochondrion	GO:0004372,glycine hydroxymethyltransferase activity;GO:0030170,pyridoxal phosphate binding	GO:0019264,glycine biosynthetic process from serine;GO:0035999,tetrahydrofolate interconversion
DVH24_019367	Uncharacterized protein	5.10843	0.00085371	0.00950351	1	GO:0031969,chloroplast membrane	GO:0004659,prenyltransferase activity
DVH24_029434	Thioredoxin domain-containing protein	1.93881	0.00261217	0.0167883	1	GO:0009507,chloroplast		GO:0045454,cell redox homeostasis
DVH24_030216	Uncharacterized protein	1.52366	0.000288182	0.00555779	1	GO:0005652,nuclear lamina		GO:0006997,nucleus organization
DVH24_029444	Histone-binding protein RBBP4 N-terminal domain-containing protein	7.03757	0.00207499	0.0148865	1			GO:0006325,chromatin organization
DVH24_019397	Dirigent protein	8.18321	0.000403245	0.0064852	1	GO:0048046,apoplast;GO:0016020,membrane		GO:0009699,phenylpropanoid biosynthetic process
DVH24_029772	DUF1640 domain-containing protein	1.65765	0.000442382	0.00671236	1	GO:0016020,membrane;GO:0005739,mitochondrion
DVH24_029782	Aldehyde dehydrogenase	2.15587	0.000876875	0.00953028	1	GO:0005737,cytoplasm	GO:0004029,aldehyde dehydrogenase (NAD+) activity	GO:0006081,aldehyde metabolic process
DVH24_029514	Cupin type-1 domain-containing protein	0.371136	0.00217154	0.015265	-1	GO:0048046,apoplast;GO:0016020,membrane	GO:0030145,manganese ion binding
DVH24_029832	Era-type G domain-containing protein	11.6161	0.000774339	0.00912546	1		GO:0005525,GTP binding;GO:0003723,RNA binding
DVH24_019487	Uncharacterized protein	9.80732	2.65362e-05	0.00202083	1	GO:0009507,chloroplast;GO:0042721,TIM22 mitochondrial import inner membrane insertion complex		GO:0045039,protein insertion into mitochondrial inner membrane
DVH24_019758	PROP1-like PPR domain-containing protein	4.36081	0.0120608	0.0427243	1	GO:0005739,mitochondrion	GO:0003729,mRNA binding
DVH24_029604	Trafficking protein particle complex subunit 11 domain-containing protein	1.72901	0.00036102	0.00601603	1
DVH24_001653	DDT domain-containing protein	2.56724	0.0321732	0.0822437	1	GO:0031213,RSF complex		GO:0006355,regulation of DNA-templated transcription
DVH24_042819	Dipeptidylpeptidase IV N-terminal domain-containing protein	2.68704	0.0411093	0.096939	1
DVH24_019788	non-reducing end alpha-L-arabinofuranosidase	1.60647	0.00128088	0.0117063	1		GO:0046556,alpha-L-arabinofuranosidase activity	GO:0046373,L-arabinose metabolic process
DVH24_023680	Movement protein binding protein 2C	3.54664	0.00543263	0.0254649	1		GO:0008017,microtubule binding	GO:0010497,plasmodesmata-mediated intercellular transport
DVH24_029952	Oxygen-evolving enhancer protein 1	0.539005	0.0283444	0.0758573	-1	GO:0009535,chloroplast thylakoid membrane;GO:0009654,photosystem II oxygen evolving complex	GO:0010242,oxygen evolving activity	GO:0010207,photosystem II assembly;GO:0042549,photosystem II stabilization	mdm:103401257,path:mdm00195,Photosynthesis
DVH24_019828	non-specific serine/threonine protein kinase	2.83964	0.0190383	0.0581648	1		GO:0005524,ATP binding;GO:0004674,protein serine/threonine kinase activity	GO:0050684,regulation of mRNA processing;GO:0000245,spliceosomal complex assembly
DVH24_019627	Calcium-transporting ATPase	1.59596	0.00576558	0.0264256	1	GO:0043231,intracellular membrane-bounded organelle;GO:0005886,plasma membrane	GO:0005524,ATP binding;GO:0016887,ATP hydrolysis activity;GO:0005516,calmodulin binding;GO:0005388,P-type calcium transporter activity
DVH24_042614	Uncharacterized protein	2.40091	0.00437911	0.0223121	1		GO:0003989,acetyl-CoA carboxylase activity;GO:0005524,ATP binding;GO:0046872,metal ion binding	GO:0006633,fatty acid biosynthetic process;GO:2001295,malonyl-CoA biosynthetic process
DVH24_039709	VWFA domain-containing protein	3.50478	0.0123013	0.0433905	1	GO:0005634,nucleus	GO:0004842,ubiquitin-protein transferase activity	GO:0016567,protein ubiquitination
DVH24_039729	CBBY-like protein	1.63626	0.00731342	0.0305328	1		GO:0016787,hydrolase activity
DVH24_019787	Uncharacterized protein	2.00339	0.0202526	0.0606352	1	GO:0000775,chromosome, centromeric region;GO:0005634,nucleus	GO:0003690,double-stranded DNA binding;GO:0042054,histone methyltransferase activity;GO:0008270,zinc ion binding	GO:0032259,methylation
DVH24_019080	FAD-binding FR-type domain-containing protein	1.55544	0.0140069	0.0475977	1	GO:0016020,membrane	GO:0004128,cytochrome-b5 reductase activity, acting on NAD(P)H	GO:0022900,electron transport chain
DVH24_039537	Uncharacterized protein	1.6032	0.00137702	0.0121397	1	GO:0005737,cytoplasm;GO:0005634,nucleus		GO:0006952,defense response;GO:0006629,lipid metabolic process
DVH24_029874	Succinate dehydrogenase [ubiquinone] flavoprotein subunit, mitochondrial	1.5644	0.00369618	0.0203479	1	GO:0005743,mitochondrial inner membrane	GO:0009055,electron transfer activity;GO:0050660,flavin adenine dinucleotide binding;GO:0008177,succinate dehydrogenase (quinone) activity	GO:0006121,mitochondrial electron transport, succinate to ubiquinone;GO:0006099,tricarboxylic acid cycle	mdm:103401166,path:mdm00020,Citrate cycle (TCA cycle);mdm:103401166,path:mdm00190,Oxidative phosphorylation
DVH24_039829	60S ribosomal protein L7a	2.15959	0.00312134	0.0185593	1	GO:0022625,cytosolic large ribosomal subunit	GO:0003723,RNA binding	GO:0042254,ribosome biogenesis
DVH24_039859	Clp R domain-containing protein	1.62004	0.000166897	0.00431428	1	GO:0009507,chloroplast	GO:0005524,ATP binding;GO:0016887,ATP hydrolysis activity	GO:0034605,cellular response to heat
DVH24_023564	Clathrin/coatomer adaptor adaptin-like N-terminal domain-containing protein	8.95075	1.1198e-05	0.001235	1	GO:0030123,AP-3 adaptor complex;GO:0010008,endosome membrane	GO:0016757,glycosyltransferase activity	GO:0006896,Golgi to vacuole transport;GO:0006623,protein targeting to vacuole
DVH24_019043	Fumarate lyase N-terminal domain-containing protein	3.1358	0.000925342	0.00986676	1	GO:0005829,cytosol	GO:0004056,argininosuccinate lyase activity	GO:0042450,arginine biosynthetic process via ornithine
DVH24_019232	protein O-GlcNAc transferase	4.1051	0.013571	0.0465158	1		GO:0140842,RNA polymerase II C-terminal domain S5 O-GlcNAc transferase activity;GO:0140843,RNA polymerase II C-terminal domain S7 O-GlcNAc transferase activity	GO:0006486,protein glycosylation
DVH24_023423	Uncharacterized protein	5.58106	0.00109404	0.0108044	1
DVH24_039340	3-hydroxyacyl-[acyl-carrier-protein] dehydratase	1.56309	0.00344232	0.0196145	1	GO:0005737,cytoplasm;GO:0016020,membrane	GO:0019171,(3R)-hydroxyacyl-[acyl-carrier-protein] dehydratase activity	GO:0006633,fatty acid biosynthetic process;GO:0009245,lipid A biosynthetic process
DVH24_039360	C2 domain-containing protein	6.08512	0.0272645	0.0735472	1	GO:0010330,cellulose synthase complex	GO:0008017,microtubule binding	GO:0051211,anisotropic cell growth;GO:2001006,regulation of cellulose biosynthetic process
DVH24_023704	APO domain-containing protein	1.93007	0.00637483	0.0280162	1
DVH24_019075	Peroxidase	1.64701	0.0111577	0.0408356	1	GO:0005576,extracellular region	GO:0020037,heme binding;GO:0140825,lactoperoxidase activity;GO:0046872,metal ion binding	GO:0042744,hydrogen peroxide catabolic process;GO:0006979,response to oxidative stress
DVH24_030164	RING-type E3 ubiquitin transferase	2.75774	0.000545437	0.00753465	1	GO:0071013,catalytic step 2 spliceosome	GO:0003755,peptidyl-prolyl cis-trans isomerase activity;GO:0061630,ubiquitin protein ligase activity	GO:0006457,protein folding;GO:0000209,protein polyubiquitination
DVH24_019520	Uncharacterized protein	6.80835	0.000241426	0.00501423	1
DVH24_042648	DNA/pantothenate metabolism flavoprotein C-terminal domain-containing protein	1.92069	0.0130942	0.0454271	1		GO:0003824,catalytic activity	GO:0015937,coenzyme A biosynthetic process
DVH24_039601	1-deoxy-D-xylulose-5-phosphate reductoisomerase	4.4431	0.0111956	0.0408937	1		GO:0030604,1-deoxy-D-xylulose-5-phosphate reductoisomerase activity;GO:0030145,manganese ion binding;GO:0070402,NADPH binding	GO:0051484,isopentenyl diphosphate biosynthetic process, methylerythritol 4-phosphate pathway involved in terpenoid biosynthetic process	mdm:103455221,path:mdm00900,Terpenoid backbone biosynthesis
DVH24_023723	Flavonoid 3'-monooxygenase	1.75972	0.00144739	0.0124241	1	GO:0016020,membrane	GO:0020037,heme binding;GO:0005506,iron ion binding;GO:0004497,monooxygenase activity;GO:0016705,oxidoreductase activity, acting on paired donors, with incorporation or reduction of molecular oxygen
DVH24_019700	DEAD-box ATP-dependent RNA helicase 13	2.48735	0.0411465	0.0969794	1	GO:0005829,cytosol	GO:0005524,ATP binding;GO:0016787,hydrolase activity;GO:0003676,nucleic acid binding;GO:0003724,RNA helicase activity
DVH24_019760	Glycoside hydrolase family 31 N-terminal domain-containing protein	1.68377	0.00548696	0.0256432	1		GO:0030246,carbohydrate binding;GO:0004553,hydrolase activity, hydrolyzing O-glycosyl compounds	GO:0005975,carbohydrate metabolic process
DVH24_018979	Apyrase	1.52983	0.0427369	0.0996632	1	GO:0016020,membrane	GO:0005524,ATP binding;GO:0017110,nucleoside diphosphate phosphatase activity	GO:0009134,nucleoside diphosphate catabolic process
DVH24_039570	Uncharacterized protein	9.90065	0.00169878	0.0133476	1		GO:0004252,serine-type endopeptidase activity	GO:0006508,proteolysis
DVH24_001764	Uncharacterized protein	2.48118	0.0467202	0.10536	1			GO:0010088,phloem development
DVH24_039891	Stress up-regulated Nod 19 protein	0.636828	0.00582982	0.0266583	-1	GO:0016020,membrane
DVH24_019733	glutamate synthase (ferredoxin)	1.53964	0.0011839	0.0112124	1		GO:0051538,3 iron, 4 sulfur cluster binding;GO:0015930,glutamate synthase activity;GO:0046872,metal ion binding	GO:0019676,ammonia assimilation cycle;GO:0006537,glutamate biosynthetic process
DVH24_001814	HR-like lesion-inducer	1.79948	0.0235845	0.0667742	1	GO:0016020,membrane
DVH24_001834	Electron transfer flavoprotein subunit beta	1.71043	0.00115909	0.011031	1	GO:0005759,mitochondrial matrix	GO:0009055,electron transfer activity	GO:0009063,amino acid catabolic process;GO:0033539,fatty acid beta-oxidation using acyl-CoA dehydrogenase
DVH24_039680	Elongation factor Tu	1.67509	0.00110818	0.0108456	1	GO:0005739,mitochondrion;GO:0009536,plastid	GO:0005525,GTP binding;GO:0003924,GTPase activity;GO:0003746,translation elongation factor activity	GO:0070125,mitochondrial translational elongation
DVH24_019912	Uncharacterized protein	1.70603	0.00537976	0.0253574	1	GO:0016020,membrane	GO:0015267,channel activity
DVH24_019950	Plectin/eS10 N-terminal domain-containing protein	1.87898	0.0001998	0.00463599	1	GO:0022627,cytosolic small ribosomal subunit	GO:0003723,RNA binding;GO:0003735,structural constituent of ribosome
DVH24_042760	Uncharacterized protein	8.29138	0.00220908	0.0154558	1	GO:0016020,membrane;GO:0072380,TRC complex	GO:0060090,molecular adaptor activity	GO:0006620,post-translational protein targeting to endoplasmic reticulum membrane
DVH24_039770	adenylate kinase	1.75036	0.00243753	0.0161775	1		GO:0004017,adenylate kinase activity;GO:0005524,ATP binding
DVH24_019923	RRM domain-containing protein	1.54968	0.00030133	0.0056139	1	GO:0030131,clathrin adaptor complex;GO:0012505,endomembrane system	GO:0003723,RNA binding	GO:0006886,intracellular protein transport;GO:0016192,vesicle-mediated transport
DVH24_019319	FAS1 domain-containing protein	0.334616	0.000110765	0.00358896	-1
DVH24_019011	Tubulin alpha chain	1.54895	0.00199834	0.0146911	1	GO:0005874,microtubule	GO:0005525,GTP binding;GO:0016787,hydrolase activity;GO:0005200,structural constituent of cytoskeleton	GO:0007017,microtubule-based process
DVH24_019855	Cytochrome P450	43.4562	0.00120314	0.0112578	1	GO:0009507,chloroplast	GO:0020037,heme binding;GO:0005506,iron ion binding;GO:0004497,monooxygenase activity;GO:0016705,oxidoreductase activity, acting on paired donors, with incorporation or reduction of molecular oxygen	GO:0016117,carotenoid biosynthetic process
DVH24_002296	CpSecY	2.14355	0.0479765	0.107297	1	GO:0016020,membrane		GO:0015031,protein transport
DVH24_019875	RNA-binding protein NOB1	1.97716	0.0394499	0.0942987	1	GO:0030688,preribosome, small subunit precursor	GO:0046872,metal ion binding;GO:0004521,RNA endonuclease activity	GO:0030490,maturation of SSU-rRNA
DVH24_023518	Uncharacterized protein	1.8364	0.00202192	0.0147524	1	GO:1990904,ribonucleoprotein complex	GO:0043022,ribosome binding;GO:0045182,translation regulator activity
DVH24_023429	Sucrose synthase	1.92688	0.00108007	0.0107464	1	GO:0016020,membrane;GO:1990904,ribonucleoprotein complex	GO:0003723,RNA binding;GO:0016157,sucrose synthase activity	GO:0051607,defense response to virus;GO:0031047,regulatory ncRNA-mediated gene silencing;GO:0005985,sucrose metabolic process
DVH24_039940	50S ribosomal protein L11, chloroplastic	1.70146	0.00109681	0.0108044	1	GO:0022625,cytosolic large ribosomal subunit	GO:0070180,large ribosomal subunit rRNA binding;GO:0003735,structural constituent of ribosome	GO:0006412,translation	mdm:108172921,path:mdm03010,Ribosome
DVH24_019141	Uncharacterized protein	0.547319	0.0274975	0.0741422	-1	GO:0022625,cytosolic large ribosomal subunit	GO:0003735,structural constituent of ribosome	GO:0002182,cytoplasmic translational elongation
DVH24_019161	Protein YIP	2.35942	0.0429062	0.0998485	1	GO:0000139,Golgi membrane;GO:0005802,trans-Golgi network		GO:0006888,endoplasmic reticulum to Golgi vesicle-mediated transport;GO:0048280,vesicle fusion with Golgi apparatus
DVH24_019181	GST N-terminal domain-containing protein	4.08862	0.00666418	0.0288733	1	GO:0009507,chloroplast
DVH24_019549	1-acylglycerol-3-phosphate O-acyltransferase	2.30507	0.00388855	0.0208857	1	GO:0012505,endomembrane system;GO:0016020,membrane	GO:0003841,1-acylglycerol-3-phosphate O-acyltransferase activity	GO:0016024,CDP-diacylglycerol biosynthetic process
DVH24_019569	guanylate kinase	6.45161	0.00191848	0.0143412	1	GO:0005829,cytosol	GO:0005524,ATP binding;GO:0004385,guanylate kinase activity
DVH24_023569	MYB domain class transcription factor	1.92681	0.000475174	0.00690106	1	GO:0030686,90S preribosome;GO:0022627,cytosolic small ribosomal subunit;GO:0005634,nucleus;GO:0032040,small-subunit processome	GO:0003824,catalytic activity;GO:0003735,structural constituent of ribosome	GO:0042274,ribosomal small subunit biogenesis;GO:0006364,rRNA processing;GO:0006412,translation
DVH24_040110	Mitochondrial carrier protein	1.96333	0.0361471	0.0890928	1	GO:0043231,intracellular membrane-bounded organelle;GO:0016020,membrane		GO:0055085,transmembrane transport
DVH24_023599	Cytochrome P450	6.42008	0.000495109	0.00700589	1		GO:0020037,heme binding;GO:0005506,iron ion binding;GO:0004497,monooxygenase activity;GO:0016705,oxidoreductase activity, acting on paired donors, with incorporation or reduction of molecular oxygen
DVH24_023481	Potassium transporter	2.37402	0.0411735	0.0969794	1	GO:0016020,membrane;GO:0005634,nucleus	GO:0000981,DNA-binding transcription factor activity, RNA polymerase II-specific;GO:0000977,RNA polymerase II transcription regulatory region sequence-specific DNA binding;GO:0008270,zinc ion binding
DVH24_023511	H15 domain-containing protein	7.22444	0.00221552	0.0154826	1	GO:0005730,nucleolus;GO:0000786,nucleosome	GO:0003690,double-stranded DNA binding;GO:0031492,nucleosomal DNA binding	GO:0030261,chromosome condensation;GO:0045910,negative regulation of DNA recombination;GO:0006334,nucleosome assembly
DVH24_040215	Glutamine synthetase	1.70373	0.00371966	0.0203956	1	GO:0005741,mitochondrial outer membrane	GO:0005524,ATP binding;GO:0016887,ATP hydrolysis activity;GO:0004356,glutamine synthetase activity;GO:0003723,RNA binding	GO:0006542,glutamine biosynthetic process
DVH24_023806	Uncharacterized protein	0.536161	0.00877988	0.0346406	-1	GO:0005634,nucleus	GO:0042393,histone binding	GO:0000724,double-strand break repair via homologous recombination;GO:0006334,nucleosome assembly
DVH24_023788	geranylgeranyl diphosphate reductase	2.20454	4.12141e-05	0.00228796	1	GO:0009535,chloroplast thylakoid membrane	GO:0071949,FAD binding;GO:0102067,geranylgeranyl diphosphate reductase activity;GO:0045550,geranylgeranyl reductase activity	GO:0015995,chlorophyll biosynthetic process;GO:0015979,photosynthesis
DVH24_040245	Peroxidase	0.651732	0.044808	0.102883	-1	GO:0005576,extracellular region	GO:0020037,heme binding;GO:0140825,lactoperoxidase activity;GO:0046872,metal ion binding	GO:0042744,hydrogen peroxide catabolic process;GO:0006979,response to oxidative stress
DVH24_023581	NADH dehydrogenase [ubiquinone] 1 beta subcomplex subunit 10-B	3.80458	0.00452751	0.0225806	1	GO:0005743,mitochondrial inner membrane
DVH24_001927	Eukaryotic translation initiation factor isoform 4E	1.89614	0.00530159	0.0250728	1	GO:0016281,eukaryotic translation initiation factor 4F complex	GO:0000340,RNA 7-methylguanosine cap binding;GO:0003743,translation initiation factor activity	GO:0051607,defense response to virus
DVH24_039566	Nucleobase-ascorbate transporter 6	1.58153	0.0254586	0.0701735	1	GO:0016020,membrane	GO:0022857,transmembrane transporter activity
DVH24_039576	ribonuclease III	1.57816	0.0344861	0.0863243	1	GO:0005634,nucleus	GO:0003725,double-stranded RNA binding;GO:0004525,ribonuclease III activity	GO:0010468,regulation of gene expression;GO:0006396,RNA processing
DVH24_039763	Mitochondrial pyruvate carrier	1.93371	0.00304292	0.0183316	1	GO:0005743,mitochondrial inner membrane		GO:0006850,mitochondrial pyruvate transmembrane transport
DVH24_039646	Sm domain-containing protein	1.67732	0.00389936	0.0208857	1	GO:0071013,catalytic step 2 spliceosome;GO:0005737,cytoplasm;GO:0005685,U1 snRNP;GO:0005686,U2 snRNP;GO:0071004,U2-type prespliceosome;GO:0005687,U4 snRNP;GO:0046540,U4/U6 x U5 tri-snRNP complex;GO:0005682,U5 snRNP	GO:0003723,RNA binding;GO:0070990,snRNP binding	GO:0000398,mRNA splicing, via spliceosome
DVH24_040193	AB hydrolase-1 domain-containing protein	8.57839	0.00782035	0.0320365	1
DVH24_023415	Succinate--CoA ligase [ADP-forming] subunit alpha, mitochondrial	1.80356	0.00590811	0.0267797	1	GO:0005739,mitochondrion;GO:0009361,succinate-CoA ligase complex (ADP-forming)	GO:0000166,nucleotide binding;GO:0004775,succinate-CoA ligase (ADP-forming) activity;GO:0004776,succinate-CoA ligase (GDP-forming) activity	GO:0006099,tricarboxylic acid cycle	mdm:103455699,path:mdm00020,Citrate cycle (TCA cycle);mdm:103455699,path:mdm00640,Propanoate metabolism
DVH24_039785	AAA+ ATPase domain-containing protein	4.37126	0.0129856	0.04524	1	GO:0005741,mitochondrial outer membrane	GO:0005524,ATP binding;GO:0016887,ATP hydrolysis activity
DVH24_040253	NADH dehydrogenase [ubiquinone] 1 beta subcomplex subunit 7	11.2873	0.00115678	0.011031	1	GO:0005743,mitochondrial inner membrane;GO:0005758,mitochondrial intermembrane space			mdm:103451504,path:mdm00190,Oxidative phosphorylation
DVH24_039608	Pantothenate kinase 2	5.85063	0.00206944	0.0148865	1	GO:0005829,cytosol;GO:0005634,nucleus	GO:0005524,ATP binding;GO:0004594,pantothenate kinase activity	GO:0015937,coenzyme A biosynthetic process
DVH24_039776	argininosuccinate synthase	1.61397	0.00326588	0.0190376	1	GO:0005737,cytoplasm	GO:0004055,argininosuccinate synthase activity;GO:0005524,ATP binding;GO:0004553,hydrolase activity, hydrolyzing O-glycosyl compounds	GO:0000053,argininosuccinate metabolic process;GO:0005975,carbohydrate metabolic process;GO:0006526,L-arginine biosynthetic process;GO:0000050,urea cycle
DVH24_039905	Myb-like domain-containing protein	1.65566	0.00202659	0.0147524	1	GO:0005634,nucleus		GO:0006355,regulation of DNA-templated transcription
DVH24_039836	glutamate-1-semialdehyde 2,1-aminomutase	1.53084	0.000272551	0.00535983	1	GO:0009507,chloroplast	GO:0042286,glutamate-1-semialdehyde 2,1-aminomutase activity;GO:0030170,pyridoxal phosphate binding;GO:0008483,transaminase activity	GO:0015995,chlorophyll biosynthetic process;GO:0006782,protoporphyrinogen IX biosynthetic process
DVH24_040413	PB1 domain-containing protein	0.533869	0.00239235	0.0160258	-1
DVH24_039778	Cycloeucalenol cycloisomerase	4.15828	0.000539021	0.00748923	1	GO:0016020,membrane	GO:0047793,cycloeucalenol cycloisomerase activity
DVH24_040083	Long-chain-fatty-acid--CoA ligase	2.69838	0.000196255	0.00459109	1	GO:0005783,endoplasmic reticulum;GO:0016020,membrane	GO:0005524,ATP binding;GO:0004467,long-chain fatty acid-CoA ligase activity
DVH24_039828	SWI/SNF complex subunit SWI3A	2.68323	0.0339538	0.0855688	1	GO:0005634,nucleus	GO:0003677,DNA binding
DVH24_002317	Uncharacterized protein	7.1146	0.00142654	0.0123703	1
DVH24_023715	ATP synthase subunit gamma	1.71283	0.00201075	0.0147091	1	GO:0005743,mitochondrial inner membrane;GO:0045261,proton-transporting ATP synthase complex, catalytic core F(1)	GO:0046933,proton-transporting ATP synthase activity, rotational mechanism
DVH24_040915	Large ribosomal subunit protein uL15/eL18 domain-containing protein	1.62376	0.0292048	0.0771351	1	GO:0022625,cytosolic large ribosomal subunit	GO:0003729,mRNA binding;GO:0003735,structural constituent of ribosome	GO:0006412,translation	mdm:103452036,path:mdm03010,Ribosome
DVH24_023447	Glutamate decarboxylase	1.64943	0.00200086	0.0146911	1	GO:0005829,cytosol	GO:0005516,calmodulin binding;GO:0004351,glutamate decarboxylase activity;GO:0030170,pyridoxal phosphate binding	GO:0006538,glutamate catabolic process
DVH24_041025	C2 NT-type domain-containing protein	1.60325	0.000407333	0.00652172	1	GO:0005739,mitochondrion	GO:0051539,4 iron, 4 sulfur cluster binding;GO:0010181,FMN binding;GO:0046872,metal ion binding;GO:0051287,NAD binding;GO:0008137,NADH dehydrogenase (ubiquinone) activity	GO:0006120,mitochondrial electron transport, NADH to ubiquinone
DVH24_040517	Uncharacterized protein	5.00364	0.000860796	0.00950351	1
DVH24_001872	COP1-interacting protein 7	1.77179	0.0183016	0.0567093	1
DVH24_040246	UBX domain-containing protein	8.18654	0.000678581	0.00837999	1	GO:0005634,nucleus	GO:0043130,ubiquitin binding	GO:0050832,defense response to fungus;GO:0031640,killing of cells of another organism;GO:0043161,proteasome-mediated ubiquitin-dependent protein catabolic process
DVH24_039712	RRM domain-containing protein	1.56169	0.00413237	0.0215063	1	GO:0009535,chloroplast thylakoid membrane;GO:1990904,ribonucleoprotein complex	GO:0003729,mRNA binding	GO:1901259,chloroplast rRNA processing;GO:0006397,mRNA processing
DVH24_040637	Leucine-rich repeat-containing N-terminal plant-type domain-containing protein	10.9872	0.000686306	0.00844059	1
DVH24_039772	Nucleolar protein 56	1.60609	0.00918048	0.0355718	1	GO:0031428,box C/D methylation guide snoRNP complex;GO:0005730,nucleolus;GO:0032040,small-subunit processome	GO:0030515,snoRNA binding	GO:0042254,ribosome biogenesis
DVH24_001883	Plastid lipid-associated protein/fibrillin conserved domain-containing protein	1.72572	0.000489634	0.00695796	1	GO:0009536,plastid
DVH24_001985	NADH dehydrogenase [ubiquinone] 1 alpha subcomplex subunit 13	2.51493	0.00324938	0.0189787	1	GO:0005743,mitochondrial inner membrane
DVH24_002045	Uncharacterized protein	4.95257	0.00848597	0.0338979	1	GO:0016020,membrane
DVH24_041173	Uncharacterized protein	0.430897	0.0285559	0.0762345	-1
DVH24_041263	Galactokinase	1.55635	0.00347164	0.019677	1	GO:0005829,cytosol	GO:0005524,ATP binding;GO:0004335,galactokinase activity	GO:0006012,galactose metabolic process
DVH24_002225	40S ribosomal protein S7	2.48106	0.00425504	0.0219161	1	GO:0030686,90S preribosome;GO:0022627,cytosolic small ribosomal subunit;GO:0032040,small-subunit processome	GO:0003735,structural constituent of ribosome	GO:0042274,ribosomal small subunit biogenesis;GO:0006364,rRNA processing;GO:0006412,translation	mdm:103405357,path:mdm03010,Ribosome
DVH24_041303	TFIIS-type domain-containing protein	1.51359	0.000935319	0.00990337	1	GO:0005730,nucleolus;GO:0005665,RNA polymerase II, core complex	GO:0003899,DNA-directed 5'-3' RNA polymerase activity;GO:0003676,nucleic acid binding;GO:0008270,zinc ion binding	GO:0001193,maintenance of transcriptional fidelity during transcription elongation by RNA polymerase II;GO:0006367,transcription initiation at RNA polymerase II promoter;GO:0006283,transcription-coupled nucleotide-excision repair
DVH24_001789	Proteinase inhibitor	0.209178	0.00207471	0.0148865	-1		GO:0004867,serine-type endopeptidase inhibitor activity	GO:0009611,response to wounding
DVH24_034171	40S ribosomal protein S8	1.62558	0.0180071	0.056148	1	GO:1990904,ribonucleoprotein complex;GO:0005840,ribosome	GO:0003735,structural constituent of ribosome	GO:0006412,translation
DVH24_002303	Diacylglycerol kinase	2.65349	0.0340771	0.0856614	1	GO:0016020,membrane	GO:0005524,ATP binding;GO:0004143,ATP-dependent diacylglycerol kinase activity	GO:0006952,defense response;GO:0007200,phospholipase C-activating G protein-coupled receptor signaling pathway
DVH24_040211	superoxide dismutase	1.88149	0.000885169	0.00957724	1	GO:0009523,photosystem II	GO:0046872,metal ion binding;GO:0004784,superoxide dismutase activity	GO:0015979,photosynthesis
DVH24_001929	60S ribosomal protein L23	2.015	0.00338498	0.0194645	1	GO:1990904,ribonucleoprotein complex;GO:0005840,ribosome	GO:0003735,structural constituent of ribosome	GO:0006412,translation
DVH24_040271	acid phosphatase	0.546826	0.0324105	0.0826259	-1		GO:0003993,acid phosphatase activity
DVH24_041247	S1 motif domain-containing protein	1.89789	0.00350094	0.0197865	1	GO:0009570,chloroplast stroma	GO:0003729,mRNA binding;GO:0003735,structural constituent of ribosome	GO:0006412,translation	mdm:103452654,path:mdm03010,Ribosome
DVH24_040299	Uncharacterized protein	1.66008	0.004599	0.022784	1	GO:0005874,microtubule	GO:0008017,microtubule binding	GO:0007010,cytoskeleton organization
DVH24_004682	ABC transporter B family member 1	14.3544	0.000461292	0.00684451	1	GO:0005743,mitochondrial inner membrane	GO:0015421,ABC-type oligopeptide transporter activity;GO:0005524,ATP binding;GO:0016887,ATP hydrolysis activity	GO:0090374,oligopeptide export from mitochondrion
DVH24_001691	Small ribosomal subunit protein eS1	1.5654	3.5443e-05	0.00213682	1	GO:0022627,cytosolic small ribosomal subunit	GO:0003735,structural constituent of ribosome	GO:0006412,translation	mdm:103453156,path:mdm03010,Ribosome
DVH24_002149	HP domain-containing protein	1.54368	0.000670208	0.00832853	1		GO:0051015,actin filament binding	GO:0051693,actin filament capping;GO:0007015,actin filament organization;GO:0051014,actin filament severing
DVH24_040451	RNA-directed RNA polymerase	1.8662	0.0211234	0.0623664	1	GO:0015934,large ribosomal subunit;GO:0031380,nuclear RNA-directed RNA polymerase complex	GO:0003729,mRNA binding;GO:0016620,oxidoreductase activity, acting on the aldehyde or oxo group of donors, NAD or NADP as acceptor;GO:0046983,protein dimerization activity;GO:0003968,RNA-dependent RNA polymerase activity;GO:0003735,structural constituent of ribosome	GO:0008652,amino acid biosynthetic process;GO:0030422,siRNA processing;GO:0006412,translation
DVH24_041206	S-adenosylmethionine synthase	1.57776	0.00557506	0.0259123	1	GO:0005737,cytoplasm	GO:0005524,ATP binding;GO:0046872,metal ion binding;GO:0004478,methionine adenosyltransferase activity	GO:0006730,one-carbon metabolic process;GO:0006556,S-adenosylmethionine biosynthetic process	mdm:103452632,path:mdm00270,Cysteine and methionine metabolism;mdm:103452632,path:mdm00999,Biosynthesis of various plant secondary metabolites
DVH24_040262	Transmembrane 9 superfamily member	2.03543	0.00151182	0.0126418	1	GO:0010008,endosome membrane;GO:0000139,Golgi membrane		GO:0072657,protein localization to membrane
DVH24_041236	RNA helicase	2.87972	0.0460714	0.104492	1		GO:0005524,ATP binding;GO:0016787,hydrolase activity;GO:0003723,RNA binding;GO:0003724,RNA helicase activity
DVH24_004822	Uncharacterized protein	1.5637	0.00183664	0.0139611	1	GO:0000775,chromosome, centromeric region;GO:0005634,nucleus	GO:0003690,double-stranded DNA binding;GO:0042054,histone methyltransferase activity;GO:0008270,zinc ion binding	GO:0032259,methylation
DVH24_040324	Protein kinase domain-containing protein	4.57388	0.0291749	0.0770982	1	GO:0000786,nucleosome;GO:0005634,nucleus	GO:0005524,ATP binding;GO:0003677,DNA binding;GO:0004674,protein serine/threonine kinase activity	GO:0006334,nucleosome assembly;GO:0006355,regulation of DNA-templated transcription
DVH24_040334	Bet v I/Major latex protein domain-containing protein	9.56922	6.01342e-06	0.000951693	1			GO:0006952,defense response
DVH24_040509	DFDF domain-containing protein	2.98552	0.0152658	0.0503491	1	GO:0000932,P-body	GO:0003729,mRNA binding	GO:0033962,P-body assembly;GO:0034063,stress granule assembly
DVH24_001891	Peroxisomal membrane protein	2.56139	0.0364442	0.0894539	1	GO:0005737,cytoplasm;GO:0016020,membrane
DVH24_040619	Pentacotripeptide-repeat region of PRORP domain-containing protein	12.5553	1.07806e-06	0.00053364	1
DVH24_005022	Galactinol--sucrose galactosyltransferase	16.1369	0.000257363	0.00523539	1		GO:0052692,raffinose alpha-galactosidase activity
DVH24_004720	Matrin-type domain-containing protein	6.15907	0.0060081	0.0270914	1	GO:0071013,catalytic step 2 spliceosome;GO:0005686,U2 snRNP;GO:0071004,U2-type prespliceosome	GO:0003676,nucleic acid binding;GO:0008270,zinc ion binding	GO:0000245,spliceosomal complex assembly	mdm:103449983,path:mdm03040,Spliceosome
DVH24_004574	PWWP domain-containing protein	2.10155	0.0057598	0.0264195	1		GO:0003676,nucleic acid binding
DVH24_041566	PHD-type domain-containing protein	7.58965	0.00703375	0.0296315	1	GO:0005634,nucleus	GO:0046872,metal ion binding;GO:0003714,transcription corepressor activity	GO:0006357,regulation of transcription by RNA polymerase II
DVH24_041586	RNA helicase	1.5914	0.00397539	0.0211001	1	GO:0005737,cytoplasm;GO:0005634,nucleus;GO:0005839,proteasome core complex	GO:0032574,5'-3' RNA helicase activity;GO:0003723,RNA binding	GO:0010498,proteasomal protein catabolic process;GO:0031047,regulatory ncRNA-mediated gene silencing
DVH24_040644	Macro domain-containing protein	2.71892	0.035418	0.087955	1
DVH24_004890	FAD-binding PCMH-type domain-containing protein	1.53684	0.0115182	0.0417183	1	GO:0016020,membrane	GO:0003885,D-arabinono-1,4-lactone oxidase activity;GO:0071949,FAD binding;GO:0016633,galactonolactone dehydrogenase activity	GO:0019853,L-ascorbic acid biosynthetic process
DVH24_040849	Enoyl reductase (ER) domain-containing protein	1.77292	1.59885e-05	0.00145769	1		GO:0016628,oxidoreductase activity, acting on the CH-CH group of donors, NAD or NADP as acceptor;GO:0008270,zinc ion binding
DVH24_005182	Uncharacterized protein	0.530995	0.000808302	0.00933723	-1	GO:0005576,extracellular region	GO:0016788,hydrolase activity, acting on ester bonds	GO:0016042,lipid catabolic process
DVH24_004970	Nuclear pore protein	1.61239	0.0171894	0.0544389	1	GO:0016020,membrane;GO:0005643,nuclear pore	GO:0017056,structural constituent of nuclear pore	GO:0016973,poly(A)+ mRNA export from nucleus;GO:0006606,protein import into nucleus
DVH24_040919	Amine oxidase	2.22942	0.0324829	0.0827169	1		GO:0052595,aliphatic amine oxidase activity;GO:0005507,copper ion binding;GO:0008131,primary methylamine oxidase activity;GO:0048038,quinone binding	GO:0009308,amine metabolic process
DVH24_040784	Pyruvate dehydrogenase E1 component subunit alpha	2.23539	0.0018204	0.0139525	1	GO:0043231,intracellular membrane-bounded organelle	GO:0004739,pyruvate dehydrogenase (acetyl-transferring) activity	GO:0006086,acetyl-CoA biosynthetic process from pyruvate	mdm:103451907,path:mdm00010,Glycolysis / Gluconeogenesis;mdm:103451907,path:mdm00020,Citrate cycle (TCA cycle);mdm:103451907,path:mdm00620,Pyruvate metabolism;mdm:103451907,path:mdm00785,Lipoic acid metabolism
DVH24_040842	RRM domain-containing protein	3.31342	0.0242354	0.0679689	1		GO:0003723,RNA binding	GO:0006397,mRNA processing
DVH24_002361	RRM domain-containing protein	3.34076	0.0351182	0.0873178	1	GO:0005634,nucleus	GO:0003723,RNA binding
DVH24_040478	Phosphatase PP2A regulatory subunit A/Splicing factor 3B subunit 1-like HEAT repeat domain-containing protein	1.64766	0.000928896	0.00986676	1	GO:0005829,cytosol;GO:0005634,nucleus;GO:0000159,protein phosphatase type 2A complex	GO:0019888,protein phosphatase regulator activity
DVH24_041049	Chlorophyll a-b binding protein, chloroplastic	0.647567	0.0120621	0.0427243	-1	GO:0009535,chloroplast thylakoid membrane;GO:0009522,photosystem I;GO:0009523,photosystem II	GO:0016168,chlorophyll binding	GO:0009765,photosynthesis, light harvesting
DVH24_040924	alanine transaminase	1.64283	0.000211461	0.00473305	1		GO:0008453,alanine-glyoxylate transaminase activity;GO:0047958,glycine:2-oxoglutarate aminotransferase activity;GO:0004021,L-alanine:2-oxoglutarate aminotransferase activity;GO:0030170,pyridoxal phosphate binding	GO:0009058,biosynthetic process;GO:0042853,L-alanine catabolic process;GO:0009853,photorespiration
DVH24_041069	sphinganine-1-phosphate aldolase	18.8876	2.85743e-06	0.000737963	1	GO:0005783,endoplasmic reticulum;GO:0016020,membrane	GO:0030170,pyridoxal phosphate binding;GO:0008117,sphinganine-1-phosphate aldolase activity	GO:0019752,carboxylic acid metabolic process;GO:0030149,sphingolipid catabolic process
DVH24_034899	40S ribosomal protein S14	1.96745	0.00242274	0.0161154	1	GO:1990904,ribonucleoprotein complex;GO:0005840,ribosome	GO:0003735,structural constituent of ribosome	GO:0006412,translation
DVH24_040518	protein-S-isoprenylcysteine alpha-carbonyl methylesterase	6.34872	0.00042374	0.00664121	1	GO:0005789,endoplasmic reticulum membrane;GO:0000139,Golgi membrane	GO:0016787,hydrolase activity
DVH24_034170	Protein transport protein SEC23	1.85419	0.0206255	0.0614344	1	GO:0030127,COPII vesicle coat;GO:0070971,endoplasmic reticulum exit site;GO:0005789,endoplasmic reticulum membrane	GO:0005096,GTPase activator activity;GO:0008270,zinc ion binding	GO:0090110,COPII-coated vesicle cargo loading;GO:0006886,intracellular protein transport
DVH24_040992	Signal recognition particle subunit SRP72	8.08045	0.000268398	0.00535983	1	GO:0005783,endoplasmic reticulum;GO:0005786,signal recognition particle, endoplasmic reticulum targeting	GO:0008312,7S RNA binding;GO:0043022,ribosome binding	GO:0006614,SRP-dependent cotranslational protein targeting to membrane
DVH24_034180	Adenosylhomocysteinase	1.85371	6.3665e-05	0.00286492	1	GO:0005829,cytosol	GO:0004013,adenosylhomocysteinase activity	GO:0006730,one-carbon metabolic process;GO:0033353,S-adenosylmethionine cycle	mdm:103425185,path:mdm00270,Cysteine and methionine metabolism
DVH24_004723	Small-subunit processome Utp12 domain-containing protein	3.0779	0.0432912	0.100528	1	GO:0034388,Pwp2p-containing subcomplex of 90S preribosome;GO:0032040,small-subunit processome	GO:0030515,snoRNA binding	GO:0030490,maturation of SSU-rRNA
DVH24_034939	SOUL heme-binding protein	1.5763	0.00456701	0.0227203	1
DVH24_034949	AB hydrolase-1 domain-containing protein	1.77897	0.0090126	0.0352191	1
DVH24_034220	Ribosomal protein L13a	2.06317	0.000309621	0.0056243	1	GO:0022625,cytosolic large ribosomal subunit	GO:0003729,mRNA binding;GO:0003735,structural constituent of ribosome	GO:0017148,negative regulation of translation;GO:0006412,translation	mdm:103420727,path:mdm03010,Ribosome
DVH24_040200	hydroxymethylbilane synthase	1.70227	0.0227575	0.065399	1	GO:0005737,cytoplasm	GO:0004418,hydroxymethylbilane synthase activity	GO:0006782,protoporphyrinogen IX biosynthetic process
DVH24_041054	Bifunctional inhibitor/plant lipid transfer protein/seed storage helical domain-containing protein	1.90707	2.90704e-05	0.00207527	1	GO:0005886,plasma membrane;GO:0098552,side of membrane	GO:0008289,lipid binding
DVH24_040628	UDP-glucose 6-dehydrogenase	19.1727	9.12897e-08	0.000180754	1	GO:0005634,nucleus	GO:0051287,NAD binding;GO:0003979,UDP-glucose 6-dehydrogenase activity	GO:0006024,glycosaminoglycan biosynthetic process;GO:0006065,UDP-glucuronate biosynthetic process
DVH24_006181	Laccase	0.204607	0.0109999	0.0403862	-1	GO:0048046,apoplast	GO:0005507,copper ion binding;GO:0052716,hydroquinone:oxygen oxidoreductase activity	GO:0046274,lignin catabolic process
DVH24_041064	CG-1 domain-containing protein	2.00204	0.0454959	0.103701	1	GO:0005634,nucleus	GO:0005516,calmodulin binding;GO:0003690,double-stranded DNA binding;GO:0003712,transcription coregulator activity	GO:0006357,regulation of transcription by RNA polymerase II
DVH24_041132	Exostosin GT47 domain-containing protein	1.53225	0.0319768	0.0818857	1	GO:0005737,cytoplasm	GO:0003755,peptidyl-prolyl cis-trans isomerase activity;GO:0004801,transaldolase activity	GO:0005975,carbohydrate metabolic process;GO:0006098,pentose-phosphate shunt
DVH24_041342	CTLH domain-containing protein	1.70106	0.0173871	0.0548484	1			GO:0006355,regulation of DNA-templated transcription
DVH24_041284	Nascent polypeptide-associated complex subunit alpha-like UBA domain-containing protein	0.0683266	2.13759e-06	0.000737963	-1			GO:0043066,negative regulation of apoptotic process;GO:0050821,protein stabilization
DVH24_041294	PPIase cyclophilin-type domain-containing protein	33.2842	0.000929775	0.00986676	1	GO:0016020,membrane	GO:0003755,peptidyl-prolyl cis-trans isomerase activity
DVH24_041381	Uncharacterized protein	1.99327	0.0096669	0.0368558	1	GO:0016020,membrane;GO:0005777,peroxisome	GO:0003857,3-hydroxyacyl-CoA dehydrogenase activity;GO:0008692,3-hydroxybutyryl-CoA epimerase activity;GO:0004165,delta(3)-delta(2)-enoyl-CoA isomerase activity;GO:0004300,enoyl-CoA hydratase activity;GO:0070403,NAD+ binding	GO:0006635,fatty acid beta-oxidation
DVH24_041422	Uncharacterized protein	1.61663	0.0243613	0.0680498	1	GO:0000785,chromatin;GO:0005634,nucleus	GO:0005524,ATP binding;GO:0016887,ATP hydrolysis activity;GO:0140658,ATP-dependent chromatin remodeler activity;GO:0003677,DNA binding;GO:0042393,histone binding;GO:0031491,nucleosome binding	GO:0034728,nucleosome organization
DVH24_041442	Uncharacterized protein	3.95431	0.00934806	0.03601	1	GO:0005634,nucleus	GO:0005524,ATP binding;GO:0004386,helicase activity;GO:0042393,histone binding;GO:0016787,hydrolase activity
DVH24_040938	Sieve element occlusion N-terminal domain-containing protein	2.10773	0.00157779	0.0129102	1			GO:0010088,phloem development
DVH24_041482	Glutamine synthetase	1.59306	0.00689425	0.0294194	1	GO:0009507,chloroplast;GO:0016020,membrane	GO:0005524,ATP binding;GO:0004356,glutamine synthetase activity	GO:0006542,glutamine biosynthetic process
DVH24_041529	ATP-dependent DNA helicase CHR12	2.13021	0.00234781	0.0159225	1	GO:0005634,nucleus	GO:0005524,ATP binding;GO:0004386,helicase activity;GO:0042393,histone binding;GO:0016787,hydrolase activity
DVH24_041521	Glutaredoxin-dependent peroxiredoxin	1.71007	0.00306651	0.0183624	1	GO:0005739,mitochondrion	GO:0008379,thioredoxin peroxidase activity	GO:0045454,cell redox homeostasis;GO:0034599,cellular response to oxidative stress;GO:0042744,hydrogen peroxide catabolic process
DVH24_041569	XS domain-containing protein	7.2057	8.61215e-05	0.00322753	1	GO:0016020,membrane		GO:0031047,regulatory ncRNA-mediated gene silencing
DVH24_036137	PHD finger protein ALFIN-LIKE	3.50298	7.60708e-05	0.00302858	1	GO:0005634,nucleus	GO:0042393,histone binding;GO:0046872,metal ion binding;GO:0000976,transcription cis-regulatory region binding;GO:0003712,transcription coregulator activity	GO:0006325,chromatin organization;GO:0006355,regulation of DNA-templated transcription
DVH24_041494	Dienelactone hydrolase domain-containing protein	1.58187	0.00155951	0.0128403	1		GO:0016787,hydrolase activity
DVH24_036339	Translation elongation factor P/YeiP central domain-containing protein	1.68614	0.00445168	0.0224747	1	GO:0005737,cytoplasm	GO:0003746,translation elongation factor activity	GO:0043043,peptide biosynthetic process
DVH24_041524	glucose-1-phosphate adenylyltransferase	6.09748	2.28003e-06	0.000737963	1		GO:0005524,ATP binding;GO:0008878,glucose-1-phosphate adenylyltransferase activity	GO:0005978,glycogen biosynthetic process;GO:0019252,starch biosynthetic process
DVH24_036359	Protein kinase domain-containing protein	1.59294	0.00618258	0.0276224	1		GO:0005524,ATP binding;GO:0004674,protein serine/threonine kinase activity
DVH24_004519	UDP-glucuronate decarboxylase	1.71709	0.00224204	0.0155581	1	GO:0005737,cytoplasm;GO:0016020,membrane	GO:0070403,NAD+ binding;GO:0048040,UDP-glucuronate decarboxylase activity	GO:0042732,D-xylose metabolic process;GO:0033320,UDP-D-xylose biosynthetic process
DVH24_004549	THO1-MOS11 C-terminal domain-containing protein (Fragment)	81.5979	5.84936e-06	0.000951693	1	GO:0005634,nucleus		GO:0016973,poly(A)+ mRNA export from nucleus
DVH24_040890	Uncharacterized protein	3.78106	0.0459932	0.104354	1		GO:0003729,mRNA binding;GO:0003743,translation initiation factor activity
DVH24_004618	Methyltransferase type 11 domain-containing protein	6.06855	0.000803072	0.00931959	1	GO:0016020,membrane	GO:0008757,S-adenosylmethionine-dependent methyltransferase activity
DVH24_004666	Glycosyltransferase	1.65551	0.00367012	0.020306	1		GO:0080043,quercetin 3-O-glucosyltransferase activity;GO:0080044,quercetin 7-O-glucosyltransferase activity
DVH24_004471	ADF-H domain-containing protein	1.56007	0.0357012	0.0883606	1	GO:0015629,actin cytoskeleton	GO:0003779,actin binding	GO:0030042,actin filament depolymerization
DVH24_004759	peptidylprolyl isomerase	1.51833	0.000173831	0.00431743	1	GO:0005886,plasma membrane	GO:0005524,ATP binding;GO:0030247,polysaccharide binding;GO:0004674,protein serine/threonine kinase activity;GO:0140839,RNA polymerase II CTD heptapeptide repeat P3 isomerase activity;GO:0140840,RNA polymerase II CTD heptapeptide repeat P6 isomerase activity
DVH24_036639	serine--tRNA ligase	1.64227	0.000278082	0.00541576	1		GO:0005524,ATP binding;GO:0004828,serine-tRNA ligase activity	GO:0006434,seryl-tRNA aminoacylation
DVH24_036457	FACT complex subunit	1.60196	0.0152592	0.0503491	1	GO:0035101,FACT complex	GO:0031491,nucleosome binding	GO:0006281,DNA repair;GO:0006260,DNA replication;GO:0006368,transcription elongation by RNA polymerase II
DVH24_036709	superoxide dismutase	0.592105	0.0013021	0.0117686	-1		GO:0046872,metal ion binding;GO:0004784,superoxide dismutase activity	GO:0000911,cytokinesis by cell plate formation
DVH24_036497	ARID domain-containing protein	1.5522	0.00550542	0.0257093	1		GO:0003677,DNA binding;GO:0003723,RNA binding;GO:0008270,zinc ion binding	GO:0009451,RNA modification
DVH24_036537	PPM-type phosphatase domain-containing protein	4.69275	0.00302016	0.0182403	1		GO:0004722,protein serine/threonine phosphatase activity
DVH24_036547	Serine/threonine-protein phosphatase	1.95747	4.97956e-06	0.00092433	1	GO:0005737,cytoplasm;GO:0005634,nucleus;GO:1990904,ribonucleoprotein complex;GO:0005840,ribosome	GO:0033192,calmodulin-dependent protein phosphatase activity;GO:0140791,histone H2AXS140 phosphatase activity;GO:1990439,MAP kinase serine/threonine phosphatase activity;GO:0003729,mRNA binding;GO:0017018,myosin phosphatase activity;GO:0180006,RNA polymerase II CTD heptapeptide repeat S2 phosphatase activity;GO:0180007,RNA polymerase II CTD heptapeptide repeat S5 phosphatase activity;GO:0180008,R…
DVH24_004968	Calcium-transporting ATPase	1.68253	0.00400149	0.0211265	1	GO:0043231,intracellular membrane-bounded organelle;GO:0005886,plasma membrane	GO:0005524,ATP binding;GO:0016887,ATP hydrolysis activity;GO:0005516,calmodulin binding;GO:0005388,P-type calcium transporter activity
DVH24_004821	non-reducing end alpha-L-arabinofuranosidase	3.29771	0.0305158	0.0793277	1		GO:0046556,alpha-L-arabinofuranosidase activity	GO:0046373,L-arabinose metabolic process
DVH24_036360	mannan endo-1,4-beta-mannosidase	11.3627	4.29178e-06	0.000889142	1		GO:0016985,mannan endo-1,4-beta-mannosidase activity	GO:0000272,polysaccharide catabolic process
DVH24_004405	Uncharacterized protein	9.16454	5.47405e-06	0.000951693	1
DVH24_036939	Phosphoglycolate phosphatase	1.52434	0.00323094	0.0189082	1	GO:0005737,cytoplasm	GO:0016791,phosphatase activity		mdm:103451169,path:mdm00630,Glyoxylate and dicarboxylate metabolism
DVH24_036727	Nop domain-containing protein	2.65321	0.000731189	0.00882777	1	GO:0031428,box C/D methylation guide snoRNP complex;GO:0005730,nucleolus;GO:0032040,small-subunit processome	GO:0003725,double-stranded RNA binding;GO:0030515,snoRNA binding	GO:0042254,ribosome biogenesis
DVH24_005088	Large ribosomal subunit protein uL6 N-terminal domain-containing protein	1.9806	0.00355849	0.0199976	1	GO:0022625,cytosolic large ribosomal subunit	GO:0003723,RNA binding;GO:0003735,structural constituent of ribosome	GO:0002181,cytoplasmic translation;GO:0000027,ribosomal large subunit assembly
DVH24_002460	serine O-acetyltransferase	4.49648	0.0145308	0.0488748	1	GO:0005737,cytoplasm	GO:0009001,serine O-acetyltransferase activity	GO:0006535,cysteine biosynthetic process from serine
DVH24_005011	magnesium chelatase	1.57188	0.0433475	0.10058	1	GO:0009507,chloroplast	GO:0005524,ATP binding;GO:0016851,magnesium chelatase activity	GO:0015995,chlorophyll biosynthetic process;GO:0015979,photosynthesis	mdm:103456287,path:mdm00860,Porphyrin metabolism
DVH24_036817	Cell division cycle 5-like protein	16.9887	0.00113294	0.0109604	1	GO:0000974,Prp19 complex;GO:0005681,spliceosomal complex	GO:0003677,DNA binding	GO:0000398,mRNA splicing, via spliceosome
DVH24_003296	peptidylprolyl isomerase	1.61914	0.0415482	0.0975866	1		GO:0044183,protein folding chaperone;GO:0043022,ribosome binding;GO:0140839,RNA polymerase II CTD heptapeptide repeat P3 isomerase activity;GO:0140840,RNA polymerase II CTD heptapeptide repeat P6 isomerase activity	GO:0051083,'de novo' cotranslational protein folding;GO:0061077,chaperone-mediated protein folding;GO:0015031,protein transport;GO:0043335,protein unfolding
DVH24_036937	Calcineurin-like phosphoesterase domain-containing protein	10.1368	2.75785e-06	0.000737963	1	GO:0016020,membrane	GO:0016787,hydrolase activity
DVH24_036660	Uncharacterized protein	2.22218	0.00310182	0.0184803	1		GO:0003723,RNA binding;GO:0008270,zinc ion binding	GO:0009409,response to cold
DVH24_006187	Tubulin beta chain	2.03441	0.00156072	0.0128403	1	GO:0005874,microtubule	GO:0005525,GTP binding;GO:0003924,GTPase activity;GO:0005200,structural constituent of cytoskeleton	GO:0007017,microtubule-based process
DVH24_036790	K Homology domain-containing protein	1.56818	0.000152395	0.00402991	1		GO:0003723,RNA binding
DVH24_004815	magnesium-protoporphyrin IX monomethyl ester (oxidative) cyclase	1.53064	0.0101117	0.038015	1	GO:0009535,chloroplast thylakoid membrane	GO:0048529,magnesium-protoporphyrin IX monomethyl ester (oxidative) cyclase activity;GO:0046872,metal ion binding	GO:0015995,chlorophyll biosynthetic process;GO:0015979,photosynthesis
DVH24_034843	Peptidase A1 domain-containing protein	7.98174	0.00332369	0.019205	1	GO:0005576,extracellular region	GO:0004190,aspartic-type endopeptidase activity	GO:0006508,proteolysis
DVH24_036911	C3H1-type domain-containing protein	2.41802	6.78006e-05	0.00288607	1		GO:0003677,DNA binding;GO:0046872,metal ion binding;GO:0003729,mRNA binding
DVH24_004567	L-ascorbate peroxidase	0.564885	0.00377246	0.0205582	-1	GO:0009507,chloroplast	GO:0020037,heme binding;GO:0016688,L-ascorbate peroxidase activity;GO:0046872,metal ion binding	GO:0034599,cellular response to oxidative stress;GO:0042744,hydrogen peroxide catabolic process;GO:0000302,response to reactive oxygen species
DVH24_003304	NAC-A/B domain-containing protein	0.661274	0.0252939	0.0698463	-1	GO:0005854,nascent polypeptide-associated complex
DVH24_036860	TOG domain-containing protein	1.64698	5.63481e-05	0.00276618	1	GO:0005829,cytosol	GO:0019887,protein kinase regulator activity	GO:0034198,cellular response to amino acid starvation;GO:0006417,regulation of translation
DVH24_035026	GrpE protein homolog	0.508673	0.00067182	0.00833113	-1	GO:0009507,chloroplast	GO:0000774,adenyl-nucleotide exchange factor activity;GO:0042803,protein homodimerization activity;GO:0051087,protein-folding chaperone binding;GO:0051082,unfolded protein binding	GO:0006457,protein folding
DVH24_034913	signal-recognition-particle GTPase	1.72313	0.00113992	0.0109921	1	GO:0005786,signal recognition particle, endoplasmic reticulum targeting	GO:0008312,7S RNA binding;GO:0016887,ATP hydrolysis activity;GO:0005525,GTP binding;GO:0003924,GTPase activity	GO:0006614,SRP-dependent cotranslational protein targeting to membrane	mdm:103413496,path:mdm03060,Protein export
DVH24_036930	RNA-binding protein Luc7-like 2	18.5574	0.000228966	0.00489386	1	GO:0005685,U1 snRNP	GO:0003729,mRNA binding	GO:0006376,mRNA splice site recognition
DVH24_035053	polyribonucleotide nucleotidyltransferase	1.59392	0.00246203	0.0162675	1	GO:0009570,chloroplast stroma;GO:0005829,cytosol;GO:0005739,mitochondrion	GO:0000175,3'-5'-RNA exonuclease activity;GO:0004654,polyribonucleotide nucleotidyltransferase activity;GO:0003723,RNA binding	GO:0000958,mitochondrial mRNA catabolic process;GO:0000965,mitochondrial RNA 3'-end processing
DVH24_036135	Symplekin C-terminal domain-containing protein	6.00697	0.0164781	0.052992	1
DVH24_036126	Chlorophyll a-b binding protein, chloroplastic	1.53892	0.0160544	0.0520718	1	GO:0009535,chloroplast thylakoid membrane;GO:0009522,photosystem I;GO:0009523,photosystem II	GO:0016168,chlorophyll binding;GO:0004252,serine-type endopeptidase activity	GO:0009765,photosynthesis, light harvesting;GO:0006465,signal peptide processing
DVH24_036063	Carbohydrate kinase PfkB domain-containing protein	11.3646	0.000333256	0.00585704	1	GO:0042644,chloroplast nucleoid	GO:0016301,kinase activity	GO:0009658,chloroplast organization;GO:0042793,plastid transcription
DVH24_004827	Transcription elongation factor spt6	1.56299	0.0121072	0.0428076	1	GO:0008023,transcription elongation factor complex	GO:0042393,histone binding;GO:0003676,nucleic acid binding;GO:0031491,nucleosome binding	GO:0034728,nucleosome organization;GO:0140673,transcription elongation-coupled chromatin remodeling
DVH24_003428	G-patch domain-containing protein	4.87548	8.14888e-05	0.0031845	1	GO:0005681,spliceosomal complex	GO:0003676,nucleic acid binding	GO:0000398,mRNA splicing, via spliceosome
DVH24_005175	S1 motif domain-containing protein	1.5885	0.0323797	0.0825828	1	GO:0005730,nucleolus;GO:0032040,small-subunit processome	GO:0003723,RNA binding	GO:0006364,rRNA processing
DVH24_003498	MORF/ORRM1/DAG-like MORF domain-containing protein	2.32077	0.00075283	0.00896155	1	GO:0009507,chloroplast		GO:1900865,chloroplast RNA modification;GO:0016554,cytidine to uridine editing;GO:0006397,mRNA processing
DVH24_005235	MD-2-related lipid-recognition domain-containing protein	0.629481	0.00499634	0.023997	-1		GO:0032934,sterol binding	GO:0032366,intracellular sterol transport
DVH24_036416	RNA helicase	1.62831	0.00191941	0.0143412	1	GO:0005829,cytosol	GO:0005524,ATP binding;GO:0016787,hydrolase activity;GO:0003723,RNA binding;GO:0003724,RNA helicase activity;GO:0008270,zinc ion binding
DVH24_005147	Activator of Hsp90 ATPase AHSA1-like N-terminal domain-containing protein	7.34384	0.00123776	0.0114773	1	GO:0005829,cytosol	GO:0001671,ATPase activator activity;GO:0051087,protein-folding chaperone binding	GO:0006457,protein folding
DVH24_005851	Lactoylglutathione lyase	2.5843	0.0416158	0.0977067	1		GO:0004462,lactoylglutathione lyase activity;GO:0046872,metal ion binding
DVH24_034962	Transcription initiation factor TFIID subunit 12 domain-containing protein	7.68845	0.000221188	0.00486614	1	GO:0000124,SAGA complex;GO:0005669,transcription factor TFIID complex	GO:0003677,DNA binding;GO:0046982,protein heterodimerization activity;GO:0017025,TBP-class protein binding	GO:0051123,RNA polymerase II preinitiation complex assembly
DVH24_005553	Succinate dehydrogenase subunit 6, mitochondrial	2.51211	0.00780325	0.0319885	1	GO:0045273,respiratory chain complex II (succinate dehydrogenase)
DVH24_036575	ATP-dependent Clp protease proteolytic subunit	1.53705	0.00236057	0.0159338	1	GO:0009368,endopeptidase Clp complex;GO:0009532,plastid stroma	GO:0004176,ATP-dependent peptidase activity;GO:0051117,ATPase binding;GO:0004252,serine-type endopeptidase activity	GO:0006515,protein quality control for misfolded or incompletely synthesized proteins
DVH24_036538	Eukaryotic translation initiation factor 3 subunit A	1.59839	0.00670917	0.0290047	1	GO:0016282,eukaryotic 43S preinitiation complex;GO:0033290,eukaryotic 48S preinitiation complex;GO:0071540,eukaryotic translation initiation factor 3 complex, eIF3e;GO:0071541,eukaryotic translation initiation factor 3 complex, eIF3m;GO:0043614,multi-eIF complex	GO:0003729,mRNA binding;GO:0003697,single-stranded DNA binding;GO:0003743,translation initiation factor activity	GO:0001732,formation of cytoplasmic translation initiation complex;GO:0002188,translation reinitiation
DVH24_005532	Structural maintenance of chromosomes protein	1.55928	0.0133643	0.0460196	1	GO:0005694,chromosome;GO:0005634,nucleus	GO:0005524,ATP binding;GO:0016887,ATP hydrolysis activity	GO:0051301,cell division;GO:0051276,chromosome organization;GO:0051321,meiotic cell cycle
DVH24_005749	Chromatin-remodeling ATPase INO80	3.59181	0.0277149	0.0745592	1	GO:0031011,Ino80 complex	GO:0005524,ATP binding;GO:0016887,ATP hydrolysis activity;GO:0003677,DNA binding;GO:0042393,histone binding	GO:0006338,chromatin remodeling;GO:0006281,DNA repair
DVH24_036463	non-specific serine/threonine protein kinase	4.11114	0.0159864	0.0520323	1	GO:0005737,cytoplasm;GO:0005634,nucleus	GO:0004676,3-phosphoinositide-dependent protein kinase activity;GO:0004679,AMP-activated protein kinase activity;GO:0005524,ATP binding;GO:0003677,DNA binding;GO:0004677,DNA-dependent protein kinase activity;GO:0004694,eukaryotic translation initiation factor 2alpha kinase activity;GO:0044024,histone H2AS1 kinase activity;GO:0072371,histone H2AS121 kinase activity;GO:1990244,histone H2AT120 kinas…	GO:0030154,cell differentiation;GO:0007165,signal transduction
DVH24_005572	J domain-containing protein	4.85784	0.0100932	0.0379936	1
DVH24_034854	MGS-like domain-containing protein	1.71533	3.58605e-05	0.00213682	1	GO:0005829,cytosol	GO:0003937,IMP cyclohydrolase activity;GO:0004643,phosphoribosylaminoimidazolecarboxamide formyltransferase activity	GO:0006189,'de novo' IMP biosynthetic process
DVH24_036493	Importin subunit alpha	22.6948	5.7953e-05	0.00277613	1	GO:0005737,cytoplasm	GO:0061608,nuclear import signal receptor activity	GO:0006606,protein import into nucleus
DVH24_036666	PsbP C-terminal domain-containing protein	1.59533	0.000570944	0.00773544	1	GO:0009507,chloroplast;GO:0019898,extrinsic component of membrane;GO:0009654,photosystem II oxygen evolving complex	GO:0005509,calcium ion binding	GO:0015979,photosynthesis
DVH24_005613	UBC core domain-containing protein	1.57804	0.00146649	0.0124977	1
DVH24_036705	Acyl carrier protein (Fragment)	3.79163	0.0266868	0.0724798	1	GO:0009507,chloroplast	GO:0000036,acyl carrier activity;GO:0031177,phosphopantetheine binding
DVH24_036072	acetyl-CoA carboxytransferase	1.59227	0.000918396	0.00986676	1	GO:0009317,acetyl-CoA carboxylase complex	GO:0003989,acetyl-CoA carboxylase activity;GO:0005524,ATP binding;GO:0016743,carboxyl- or carbamoyltransferase activity	GO:0006633,fatty acid biosynthetic process;GO:2001295,malonyl-CoA biosynthetic process	mdm:103450531,path:mdm00620,Pyruvate metabolism;mdm:103450531,path:mdm00640,Propanoate metabolism;mdm:103450531,path:mdm00061,Fatty acid biosynthesis
DVH24_034944	Uncharacterized protein	2.30942	0.000593619	0.00783577	1	GO:0009507,chloroplast	GO:0005525,GTP binding;GO:0003924,GTPase activity	GO:0010020,chloroplast fission
DVH24_036786	40S ribosomal protein S15 (Fragment)	1.87141	0.000613279	0.00789825	1	GO:0022627,cytosolic small ribosomal subunit	GO:0003723,RNA binding;GO:0003735,structural constituent of ribosome	GO:0000028,ribosomal small subunit assembly;GO:0006412,translation
DVH24_036788	H15 domain-containing protein	2.6001	0.00807569	0.0328109	1	GO:0000786,nucleosome;GO:0005634,nucleus	GO:0003690,double-stranded DNA binding;GO:0031492,nucleosomal DNA binding;GO:0030527,structural constituent of chromatin	GO:0030261,chromosome condensation;GO:0045910,negative regulation of DNA recombination;GO:0006334,nucleosome assembly
DVH24_035064	Uncharacterized protein	16.1639	0.00030708	0.0056243	1	GO:0005637,nuclear inner membrane;GO:1990904,ribonucleoprotein complex;GO:0005840,ribosome	GO:0003735,structural constituent of ribosome	GO:0006412,translation
DVH24_005783	NAD-dependent epimerase/dehydratase domain-containing protein	1.63251	0.00420956	0.0217433	1		GO:0016831,carboxy-lyase activity
DVH24_005822	Large ribosomal subunit protein bL9c	1.85186	0.00322058	0.0188902	1	GO:1990904,ribonucleoprotein complex;GO:0005840,ribosome	GO:0019843,rRNA binding;GO:0003735,structural constituent of ribosome	GO:0006412,translation
DVH24_005852	4-coumarate--CoA ligase	1.72848	0.004737	0.0232929	1	GO:0005737,cytoplasm	GO:0016405,CoA-ligase activity
DVH24_036753	ER membrane protein complex subunit 2	4.10352	0.0110842	0.0406419	1	GO:0072546,EMC complex
DVH24_036134	PdxS/SNZ N-terminal domain-containing protein	1.50089	0.00512461	0.0243801	1		GO:0016843,amine-lyase activity	GO:0006520,amino acid metabolic process;GO:0042823,pyridoxal phosphate biosynthetic process;GO:0008615,pyridoxine biosynthetic process
DVH24_005963	Proteasome subunit beta	1.78355	0.0203489	0.0608624	1	GO:0005737,cytoplasm;GO:0005634,nucleus;GO:0019774,proteasome core complex, beta-subunit complex		GO:0051603,proteolysis involved in protein catabolic process
DVH24_027017	C2 domain-containing protein	1.70095	0.0168652	0.053831	1	GO:0016020,membrane	GO:0008289,lipid binding	GO:0006869,lipid transport
DVH24_009224	TATA-binding protein-associated factor BTAF1	1.86845	0.0234644	0.0666606	1	GO:0005634,nucleus	GO:0005524,ATP binding;GO:0016887,ATP hydrolysis activity;GO:0003677,DNA binding;GO:0004386,helicase activity;GO:0017025,TBP-class protein binding
DVH24_009274	TOG domain-containing protein	4.54136	0.00831151	0.0333809	1	GO:0005737,cytoplasm;GO:0005635,nuclear envelope	GO:0031267,small GTPase binding	GO:0006606,protein import into nucleus
DVH24_013195	Alpha/beta hydrolase fold-3 domain-containing protein	11.3545	2.20465e-05	0.00181883	1		GO:0052689,carboxylic ester hydrolase activity	GO:0009860,pollen tube growth
DVH24_003315	Prohibitin	1.69885	0.00280409	0.01757	1	GO:0005743,mitochondrial inner membrane		GO:0007005,mitochondrion organization
DVH24_026899	Bulb-type lectin domain-containing protein	1.95938	0.00327925	0.0190481	1		GO:0030246,carbohydrate binding;GO:0003676,nucleic acid binding;GO:0004523,RNA-DNA hybrid ribonuclease activity
DVH24_003472	Chorein N-terminal domain-containing protein	5.88057	0.000446586	0.00673279	1
DVH24_026909	PARP-type domain-containing protein	2.97487	0.035057	0.0872322	1	GO:0005634,nucleus	GO:0003677,DNA binding;GO:0008270,zinc ion binding
MOCS3	Adenylyltransferase and sulfurtransferase MOCS3	1.87522	0.00235961	0.0159338	1	GO:0005829,cytosol;GO:0016020,membrane	GO:0005524,ATP binding;GO:0046872,metal ion binding;GO:0061605,molybdopterin-synthase adenylyltransferase activity;GO:0061604,molybdopterin-synthase sulfurtransferase activity;GO:0004792,thiosulfate sulfurtransferase activity;GO:0042292,URM1 activating enzyme activity	GO:0006777,Mo-molybdopterin cofactor biosynthetic process;GO:0002143,tRNA wobble position uridine thiolation
DVH24_003395	RRM domain-containing protein	1.54755	0.000132529	0.00378473	1	GO:0005829,cytosol	GO:0003729,mRNA binding	GO:0006397,mRNA processing
DVH24_036414	non-specific serine/threonine protein kinase	2.30287	0.00517619	0.0245776	1	GO:0016020,membrane	GO:0005524,ATP binding;GO:0004674,protein serine/threonine kinase activity
THI1	Thiamine thiazole synthase, chloroplastic	1.55755	0.01351	0.0463869	1	GO:0009570,chloroplast stroma;GO:0005829,cytosol	GO:0160205,cysteine-dependent adenosine diphosphate thiazole synthase activity;GO:0005506,iron ion binding	GO:0009228,thiamine biosynthetic process;GO:0052837,thiazole biosynthetic process
DVH24_003533	UspA domain-containing protein	0.644587	0.00207925	0.0148984	-1
DVH24_027185	U1 small nuclear ribonucleoprotein C	3.80446	0.0207346	0.0615696	1	GO:0000243,commitment complex;GO:0005685,U1 snRNP;GO:0071004,U2-type prespliceosome	GO:0003729,mRNA binding;GO:0030627,pre-mRNA 5'-splice site binding;GO:0030619,U1 snRNA binding;GO:0008270,zinc ion binding	GO:0000395,mRNA 5'-splice site recognition;GO:0000387,spliceosomal snRNP assembly
DVH24_036742	Rubredoxin-like domain-containing protein	1.69471	0.00409372	0.0213679	1	GO:0009507,chloroplast;GO:0016020,membrane	GO:0009055,electron transfer activity;GO:0005506,iron ion binding	GO:0043448,alkane catabolic process
DVH24_032792	30S ribosomal protein S8, chloroplastic	1.88068	0.00839714	0.0336339	1	GO:1990904,ribonucleoprotein complex;GO:0005840,ribosome	GO:0003735,structural constituent of ribosome	GO:0006412,translation
DVH24_003450	Thioredoxin domain-containing protein	3.99411	0.00277817	0.017473	1	GO:0030134,COPII-coated ER to Golgi transport vesicle;GO:0005783,endoplasmic reticulum;GO:0016020,membrane		GO:0046907,intracellular transport
DVH24_003595	COP1-interacting protein 7	1.53572	0.0154087	0.050736	1			GO:0045893,positive regulation of DNA-templated transcription;GO:0009416,response to light stimulus
DVH24_003742	EF-hand domain-containing protein	1.79551	0.0150572	0.049924	1	GO:0012505,endomembrane system;GO:0005774,vacuolar membrane	GO:0005509,calcium ion binding;GO:0015369,calcium:proton antiporter activity	GO:0006874,intracellular calcium ion homeostasis
DVH24_003713	Single-stranded DNA binding protein Ssb-like OB fold domain-containing protein	1.82367	0.000207547	0.00473305	1
DVH24_027189	Protease Do-like PDZ domain-containing protein	1.74928	0.00289885	0.0178994	1		GO:0004252,serine-type endopeptidase activity	GO:0006508,proteolysis
DVH24_036932	Acyl carrier protein	1.50755	0.000767687	0.00908379	1	GO:0005789,endoplasmic reticulum membrane	GO:0005509,calcium ion binding;GO:0051082,unfolded protein binding	GO:0036503,ERAD pathway;GO:0006633,fatty acid biosynthetic process;GO:0006457,protein folding
DVH24_027249	Thiamine pyrophosphokinase	1.81517	0.01696	0.0539595	1	GO:0005829,cytosol	GO:0005524,ATP binding;GO:0016301,kinase activity;GO:0030975,thiamine binding;GO:0004788,thiamine diphosphokinase activity	GO:0009229,thiamine diphosphate biosynthetic process;GO:0006772,thiamine metabolic process
DVH24_027269	Large ribosomal subunit protein uL15/eL18 domain-containing protein	2.04128	1.98344e-05	0.00175551	1	GO:0022625,cytosolic large ribosomal subunit	GO:0003729,mRNA binding;GO:0003735,structural constituent of ribosome	GO:0006412,translation
DVH24_003660	Proton pump-interactor 1	1.57662	8.22249e-05	0.00319226	1	GO:0005789,endoplasmic reticulum membrane;GO:0005886,plasma membrane
DVH24_036804	AT-hook motif nuclear-localized protein	1.80359	0.00281193	0.0175991	1	GO:0005634,nucleus	GO:0003680,minor groove of adenine-thymine-rich DNA binding
DVH24_027348	Fibronectin type III-like domain-containing protein	3.98818	6.72574e-05	0.00288607	1		GO:0046556,alpha-L-arabinofuranosidase activity;GO:0009044,xylan 1,4-beta-xylosidase activity	GO:0031222,arabinan catabolic process;GO:0045493,xylan catabolic process
DVH24_032752	Histone H4	1.80961	0.000181669	0.00438664	1	GO:0000786,nucleosome;GO:0005634,nucleus	GO:0003677,DNA binding;GO:0046982,protein heterodimerization activity;GO:0030527,structural constituent of chromatin
DVH24_036904	SUZ domain-containing protein	1.60985	0.00750964	0.0310856	1		GO:0051537,2 iron, 2 sulfur cluster binding;GO:0046872,metal ion binding;GO:0003676,nucleic acid binding
DVH24_036954	Rad21/Rec8-like protein N-terminal domain-containing protein	1.52433	0.0250849	0.0693409	1	GO:0008278,cohesin complex;GO:0005634,nucleus	GO:0003682,chromatin binding	GO:1990414,replication-born double-strand break repair via sister chromatid exchange;GO:0007062,sister chromatid cohesion
DVH24_005798	Protein argonaute 5	2.55532	0.0277724	0.0746462	1	GO:1990904,ribonucleoprotein complex	GO:0003723,RNA binding	GO:0051607,defense response to virus;GO:0031047,regulatory ncRNA-mediated gene silencing
DVH24_032873	(R)-mandelonitrile lyase	0.632245	0.00809328	0.0328305	-1		GO:0050660,flavin adenine dinucleotide binding;GO:0046593,mandelonitrile lyase activity;GO:0016614,oxidoreductase activity, acting on CH-OH group of donors
DVH24_040144	Uncharacterized protein	1.91899	0.000174465	0.00431743	1	GO:1990904,ribonucleoprotein complex	GO:0009055,electron transfer activity;GO:0003723,RNA binding	GO:0051607,defense response to virus;GO:0031047,regulatory ncRNA-mediated gene silencing
DVH24_041624	Fe2OG dioxygenase domain-containing protein	0.398912	3.24636e-05	0.00207527	-1		GO:0046872,metal ion binding;GO:0016491,oxidoreductase activity
DVH24_041806	COP9 signalosome complex subunit 6	3.06581	0.0435336	0.100893	1	GO:0008180,COP9 signalosome;GO:0005737,cytoplasm	GO:0008237,metallopeptidase activity	GO:0000338,protein deneddylation
DVH24_005947	Protein transport protein Sec61 subunit beta	4.08517	0.0209998	0.062121	1	GO:0005784,Sec61 translocon complex		GO:0006886,intracellular protein transport
DVH24_041886	RRM domain-containing protein	357.516	0.000172184	0.00431743	1	GO:0000785,chromatin;GO:0005654,nucleoplasm	GO:0003723,RNA binding	GO:0010468,regulation of gene expression
DVH24_033033	Large ribosomal subunit protein uL4c	1.93649	0.00260429	0.0167625	1	GO:1990904,ribonucleoprotein complex;GO:0005840,ribosome	GO:0019843,rRNA binding;GO:0003735,structural constituent of ribosome	GO:0006412,translation
DVH24_009269	Uncharacterized protein	1.51054	0.00116067	0.011031	1	GO:0016020,membrane	GO:0022857,transmembrane transporter activity
DVH24_041688	KOW domain-containing protein	2.38886	0.0039478	0.0210821	1	GO:0022627,cytosolic small ribosomal subunit	GO:0019843,rRNA binding;GO:0003735,structural constituent of ribosome	GO:0006412,translation
DVH24_013179	glucan endo-1,3-beta-D-glucosidase	0.30311	0.000329582	0.00585704	-1		GO:0042973,glucan endo-1,3-beta-D-glucosidase activity	GO:0005975,carbohydrate metabolic process
DVH24_026883	MORF/ORRM1/DAG-like MORF domain-containing protein	4.10453	0.000145171	0.00401078	1	GO:0005739,mitochondrion		GO:0016554,cytidine to uridine editing;GO:0080156,mitochondrial mRNA modification;GO:0006397,mRNA processing
DVH24_013160	MIF4G domain-containing protein	1.57193	0.00378051	0.0205643	1	GO:0005846,nuclear cap binding complex;GO:0005634,nucleus	GO:0003729,mRNA binding;GO:0000339,RNA cap binding	GO:0006406,mRNA export from nucleus;GO:0006397,mRNA processing;GO:0000184,nuclear-transcribed mRNA catabolic process, nonsense-mediated decay;GO:0008380,RNA splicing
DVH24_026963	Ribosomal protein L13	4.82209	0.0190577	0.058172	1	GO:0022625,cytosolic large ribosomal subunit	GO:0003729,mRNA binding;GO:0003735,structural constituent of ribosome	GO:0017148,negative regulation of translation;GO:0006412,translation
DVH24_026973	alpha,alpha-trehalose-phosphate synthase (UDP-forming)	3.50271	0.0237914	0.0671677	1	GO:0005829,cytosol	GO:0003825,alpha,alpha-trehalose-phosphate synthase (UDP-forming) activity;GO:0004805,trehalose-phosphatase activity	GO:0005992,trehalose biosynthetic process;GO:0070413,trehalose metabolism in response to stress
DVH24_009257	Lysine--tRNA ligase	2.16774	0.0065623	0.0285359	1	GO:0005829,cytosol;GO:0005739,mitochondrion	GO:0005524,ATP binding;GO:0003677,DNA binding;GO:0004824,lysine-tRNA ligase activity;GO:0000049,tRNA binding	GO:0006430,lysyl-tRNA aminoacylation
DVH24_013172	Phosphotransferase	37.1524	3.25379e-05	0.00207527	1	GO:0005829,cytosol;GO:0005739,mitochondrion	GO:0005524,ATP binding;GO:0005536,D-glucose binding;GO:0004340,glucokinase activity	GO:0006096,glycolytic process;GO:0019318,hexose metabolic process;GO:0001678,intracellular glucose homeostasis
DVH24_005634	mRNA-decapping enzyme-like protein	5.03828	0.0019069	0.0142963	1	GO:0000932,P-body	GO:0008047,enzyme activator activity;GO:0003729,mRNA binding	GO:0000290,deadenylation-dependent decapping of nuclear-transcribed mRNA;GO:0031087,deadenylation-independent decapping of nuclear-transcribed mRNA
DVH24_002556	NADH dehydrogenase [ubiquinone] 1 beta subcomplex subunit 9	2.02262	0.00585444	0.0267092	1	GO:0005743,mitochondrial inner membrane		GO:0006120,mitochondrial electron transport, NADH to ubiquinone
DVH24_027053	Methylcrotonoyl-CoA carboxylase subunit alpha, mitochondrial	1.74151	0.000117313	0.00364838	1	GO:0005739,mitochondrion	GO:0005524,ATP binding;GO:0046872,metal ion binding;GO:0004485,methylcrotonoyl-CoA carboxylase activity
DVH24_026994	Actin-related protein 4	16.7856	0.00227582	0.0156499	1
DVH24_027083	N-acetyltransferase domain-containing protein	1.59454	0.00233962	0.0159008	1	GO:0031416,NatB complex	GO:0004596,peptide alpha-N-acetyltransferase activity
DVH24_027133	Glycosyl hydrolase family 13 catalytic domain-containing protein	6.1767	5.38678e-06	0.000951693	1	GO:0009507,chloroplast;GO:0005886,plasma membrane	GO:0005227,calcium-activated cation channel activity;GO:0019156,isoamylase activity	GO:0019252,starch biosynthetic process
DVH24_042058	Cation efflux protein cytoplasmic domain-containing protein	0.363893	0.0308027	0.0797255	-1	GO:0016020,membrane	GO:0005384,manganese ion transmembrane transporter activity
DVH24_026881	RRM domain-containing protein	5.56922	0.000111173	0.00358896	1	GO:0005634,nucleus	GO:0003723,RNA binding
DVH24_042098	RNA helicase	3.69115	0.0385063	0.0928701	1		GO:0005524,ATP binding;GO:0016787,hydrolase activity;GO:0003723,RNA binding;GO:0003724,RNA helicase activity
DVH24_005804	Carboxypeptidase	3.98256	0.0121042	0.0428076	1	GO:0005576,extracellular region	GO:0004185,serine-type carboxypeptidase activity	GO:0006508,proteolysis
DVH24_026961	Uncharacterized protein	0.316518	0.00190858	0.0142963	-1		GO:0004866,endopeptidase inhibitor activity
DVH24_002544	tRNA-dihydrouridine(47) synthase [NAD(P)(+)]	6.36546	0.00101333	0.0103958	1		GO:0050660,flavin adenine dinucleotide binding;GO:0046872,metal ion binding;GO:0106414,mRNA dihydrouridine synthase activity;GO:0003723,RNA binding;GO:0017150,tRNA dihydrouridine synthase activity	GO:0006397,mRNA processing
DVH24_027086	Ribosome-recycling factor, chloroplastic (Fragment)	1.59936	0.00284061	0.0177426	1	GO:0009507,chloroplast	GO:0043023,ribosomal large subunit binding	GO:0032544,plastid translation
DVH24_027096	TFIIS central domain-containing protein	3.30405	0.0234748	0.0666606	1	GO:0005634,nucleus		GO:0006351,DNA-templated transcription
DVH24_009297	Peroxidase	1.67149	0.00237766	0.0159585	1	GO:0005576,extracellular region	GO:0020037,heme binding;GO:0140825,lactoperoxidase activity;GO:0046872,metal ion binding	GO:0042744,hydrogen peroxide catabolic process;GO:0006979,response to oxidative stress	mdm:103422058,path:mdm00940,Phenylpropanoid biosynthesis
DVH24_027323	Cytochrome c oxidase subunit 5C	2.96786	0.00836637	0.0335401	1	GO:0005743,mitochondrial inner membrane
DVH24_009367	RNA helicase	1.67528	0.00595232	0.0268873	1		GO:0005524,ATP binding;GO:0016787,hydrolase activity;GO:0003676,nucleic acid binding;GO:0003724,RNA helicase activity	GO:0006397,mRNA processing;GO:0008380,RNA splicing
DVH24_005726	SOUL heme-binding protein	1.5376	0.0160125	0.0520718	1
DVH24_027216	Cullin family profile domain-containing protein	1.64665	0.0390089	0.0935834	1	GO:0031461,cullin-RING ubiquitin ligase complex	GO:0031625,ubiquitin protein ligase binding	GO:0006511,ubiquitin-dependent protein catabolic process
DVH24_027324	Peptidase S9 prolyl oligopeptidase catalytic domain-containing protein	8.22361	0.000796794	0.00929854	1	GO:0016020,membrane	GO:0004252,serine-type endopeptidase activity	GO:0006508,proteolysis
DVH24_032958	Eukaryotic translation initiation factor 3 subunit G	1.94418	0.00387197	0.0208857	1	GO:0016282,eukaryotic 43S preinitiation complex;GO:0033290,eukaryotic 48S preinitiation complex;GO:0005852,eukaryotic translation initiation factor 3 complex	GO:0003723,RNA binding;GO:0003743,translation initiation factor activity	GO:0001732,formation of cytoplasmic translation initiation complex
DVH24_016981	Calcium-dependent protein kinase	1.55122	0.00111199	0.0108572	1		GO:0005524,ATP binding;GO:0005509,calcium ion binding;GO:0004674,protein serine/threonine kinase activity
DVH24_032791	Uncharacterized protein	14.1242	0.00830183	0.0333809	1		GO:0005525,GTP binding;GO:0003924,GTPase activity
DVH24_032811	RRM domain-containing protein	2.05705	0.00213567	0.0150912	1	GO:0005634,nucleus	GO:0003729,mRNA binding	GO:0006406,mRNA export from nucleus
DVH24_009228	TATA-binding protein interacting (TIP20) domain-containing protein	1.74539	0.026085	0.0713046	1	GO:0005634,nucleus	GO:0016887,ATP hydrolysis activity;GO:0003677,DNA binding;GO:0017025,TBP-class protein binding
DVH24_026900	Bulb-type lectin domain-containing protein	1.7964	0.000536845	0.00748559	1	GO:0005576,extracellular region	GO:0030246,carbohydrate binding
DVH24_033008	Tubulin beta chain	1.58499	0.000244035	0.00505075	1	GO:0005874,microtubule;GO:0005739,mitochondrion	GO:0005525,GTP binding;GO:0003924,GTPase activity;GO:0005200,structural constituent of cytoskeleton;GO:0003735,structural constituent of ribosome	GO:0007017,microtubule-based process
DVH24_032876	(R)-mandelonitrile lyase	0.562944	0.0184731	0.0570027	-1		GO:0050660,flavin adenine dinucleotide binding;GO:0046593,mandelonitrile lyase activity;GO:0016614,oxidoreductase activity, acting on CH-OH group of donors
DVH24_026922	Translocon Sec61/SecY plug domain-containing protein	1.5155	0.000856288	0.00950351	1	GO:0012505,endomembrane system;GO:0016020,membrane		GO:0015031,protein transport	mdm:103448780,path:mdm03060,Protein export;mdm:103448780,path:mdm04141,Protein processing in endoplasmic reticulum;mdm:103448780,path:mdm04145,Phagosome
DVH24_041683	ALOG domain-containing protein	6.29356	0.0108684	0.0400239	1	GO:0005634,nucleus		GO:0009299,mRNA transcription;GO:0009416,response to light stimulus
DVH24_026962	Uncharacterized protein	0.428572	3.28409e-05	0.00207527	-1		GO:0004866,endopeptidase inhibitor activity
DVH24_041762	Bifunctional inhibitor/plant lipid transfer protein/seed storage helical domain-containing protein	0.377462	0.00244816	0.0162197	-1		GO:0008289,lipid binding	GO:0006869,lipid transport
DVH24_017361	RING-CH-type domain-containing protein	2.03668	0.000610445	0.0078827	1	GO:1990904,ribonucleoprotein complex;GO:0005840,ribosome	GO:0003735,structural constituent of ribosome;GO:0008270,zinc ion binding	GO:0006412,translation
DVH24_041783	Uncharacterized protein	1.84287	0.00158589	0.0129102	1	GO:1990904,ribonucleoprotein complex;GO:0005840,ribosome	GO:0003735,structural constituent of ribosome	GO:0006412,translation	mdm:103429862,path:mdm03010,Ribosome
DVH24_017203	Clathrin light chain	1.81974	0.00166123	0.013157	1	GO:0030132,clathrin coat of coated pit;GO:0030130,clathrin coat of trans-Golgi network vesicle	GO:0032050,clathrin heavy chain binding;GO:0005198,structural molecule activity	GO:0072583,clathrin-dependent endocytosis;GO:0006886,intracellular protein transport
DVH24_017421	SH3 domain-containing protein	1.75436	0.0036749	0.020306	1
DVH24_017202	protein-serine/threonine phosphatase	2.58042	0.024932	0.0690423	1	GO:0005634,nucleus	GO:0033192,calmodulin-dependent protein phosphatase activity;GO:0140791,histone H2AXS140 phosphatase activity;GO:1990439,MAP kinase serine/threonine phosphatase activity;GO:0017018,myosin phosphatase activity;GO:0003723,RNA binding;GO:0180006,RNA polymerase II CTD heptapeptide repeat S2 phosphatase activity;GO:0180007,RNA polymerase II CTD heptapeptide repeat S5 phosphatase activity;GO:0180008,RN…
DVH24_017329	DUF676 domain-containing protein	5.96236	0.00183113	0.0139611	1
DVH24_027152	S1 motif domain-containing protein	11.9663	0.000158934	0.0041773	1	GO:0005737,cytoplasm;GO:0043231,intracellular membrane-bounded organelle	GO:0003690,double-stranded DNA binding;GO:0003723,RNA binding	GO:0032502,developmental process;GO:0006353,DNA-templated transcription termination;GO:0006355,regulation of DNA-templated transcription
DVH24_041845	Uncharacterized protein	1.69627	0.000104859	0.00355922	1	GO:0000932,P-body		GO:0031087,deadenylation-independent decapping of nuclear-transcribed mRNA
DVH24_017481	Calcyclin-binding protein	0.176534	0.0230242	0.0659103	-1	GO:0005737,cytoplasm;GO:0005634,nucleus	GO:0044548,S100 protein binding;GO:0015631,tubulin binding;GO:0031625,ubiquitin protein ligase binding	GO:0006950,response to stress
DVH24_041680	E1 ubiquitin-activating enzyme	0.61727	0.0044223	0.0224538	-1	GO:0005737,cytoplasm;GO:0016020,membrane;GO:0031510,SUMO activating enzyme complex	GO:0005524,ATP binding;GO:0019948,SUMO activating enzyme activity;GO:0004839,ubiquitin activating enzyme activity	GO:0016925,protein sumoylation
DVH24_041963	Histone H3	2.23913	0.00259402	0.016741	1	GO:0000786,nucleosome;GO:0005634,nucleus	GO:0003677,DNA binding;GO:0046982,protein heterodimerization activity;GO:0030527,structural constituent of chromatin
DVH24_042033	Enoyl-ACP reductase	2.8624	0.0361234	0.0890813	1		GO:0004318,enoyl-[acyl-carrier-protein] reductase (NADH) activity	GO:0006633,fatty acid biosynthetic process
DVH24_017422	Uncharacterized protein	0.622612	0.0321113	0.0821551	-1
DVH24_017509	Geranyl diphosphate synthase	2.67352	0.0423939	0.0991416	1	GO:1990234,transferase complex	GO:0004659,prenyltransferase activity	GO:0008299,isoprenoid biosynthetic process;GO:0006744,ubiquinone biosynthetic process
DVH24_042025	RNase H type-1 domain-containing protein	1.50234	0.0299001	0.0785202	1
DVH24_041840	Proteasome activator subunit 4	1.74845	0.0048179	0.0235349	1	GO:0005829,cytosol;GO:0005634,nucleus	GO:0070577,lysine-acetylated histone binding;GO:0016504,peptidase activator activity;GO:0070628,proteasome binding	GO:0006281,DNA repair;GO:0010499,proteasomal ubiquitin-independent protein catabolic process
DVH24_021891	Histone H2A/H2B/H3 domain-containing protein	64.231	0.000138571	0.003901	1	GO:0005634,nucleus	GO:0000981,DNA-binding transcription factor activity, RNA polymerase II-specific;GO:0046982,protein heterodimerization activity;GO:0000978,RNA polymerase II cis-regulatory region sequence-specific DNA binding
DVH24_017522	CSC1-like protein ERD4	1.65589	0.0297357	0.078224	1	GO:0005886,plasma membrane	GO:0005227,calcium-activated cation channel activity
DVH24_002502	Bromo domain-containing protein	6.59738	9.84288e-06	0.00114641	1
DVH24_021921	3-deoxy-8-phosphooctulonate synthase	3.54353	0.00620537	0.0276406	1	GO:0005829,cytosol;GO:0005634,nucleus;GO:1990904,ribonucleoprotein complex	GO:0008676,3-deoxy-8-phosphooctulonate synthase activity;GO:0003677,DNA binding;GO:0005525,GTP binding;GO:0003924,GTPase activity;GO:0046983,protein dimerization activity;GO:0043022,ribosome binding	GO:0009058,biosynthetic process;GO:0042256,cytosolic ribosome assembly
DVH24_021809	Glutathione S-transferase	0.339249	0.00533553	0.0251732	-1	GO:0005829,cytosol	GO:0004364,glutathione transferase activity	GO:0006749,glutathione metabolic process	mdm:103445755,path:mdm00480,Glutathione metabolism
DVH24_002553	Uncharacterized protein	2.45001	0.0497415	0.109935	1	GO:0034098,VCP-NPL4-UFD1 AAA ATPase complex	GO:0031593,polyubiquitin modification-dependent protein binding	GO:0036503,ERAD pathway;GO:0006511,ubiquitin-dependent protein catabolic process
DVH24_021971	peroxidase	7.76858	0.0028715	0.0178231	1		GO:0004197,cysteine-type endopeptidase activity;GO:0020037,heme binding;GO:0140825,lactoperoxidase activity;GO:0046872,metal ion binding	GO:0042744,hydrogen peroxide catabolic process;GO:0006508,proteolysis;GO:0006979,response to oxidative stress
DVH24_021822	Photosystem II 10 kDa polypeptide, chloroplastic	5.29055	0.00167972	0.0132503	1	GO:0009535,chloroplast thylakoid membrane;GO:0009654,photosystem II oxygen evolving complex		GO:0015979,photosynthesis
DVH24_021763	H15 domain-containing protein	2.86297	2.6443e-06	0.000737963	1	GO:0000786,nucleosome;GO:0005634,nucleus	GO:0003690,double-stranded DNA binding;GO:0031492,nucleosomal DNA binding;GO:0030527,structural constituent of chromatin	GO:0030261,chromosome condensation;GO:0045910,negative regulation of DNA recombination;GO:0006334,nucleosome assembly
DVH24_032947	PWI domain-containing protein	14.2209	0.00430699	0.0221119	1	GO:0005681,spliceosomal complex	GO:0003723,RNA binding	GO:0006397,mRNA processing;GO:0048024,regulation of mRNA splicing, via spliceosome
DVH24_021889	Sulfurtransferase	1.65409	0.000582423	0.00778433	1	GO:0005739,mitochondrion	GO:0003690,double-stranded DNA binding;GO:0004792,thiosulfate sulfurtransferase activity	GO:0006353,DNA-templated transcription termination;GO:0006355,regulation of DNA-templated transcription
DVH24_009376	Eukaryotic translation initiation factor 5B	2.3569	0.0398204	0.0949171	1	GO:0005739,mitochondrion	GO:0005525,GTP binding;GO:0003924,GTPase activity;GO:0003743,translation initiation factor activity
DVH24_022081	Proteasome subunit alpha type	1.60582	0.00888358	0.0348998	1	GO:0005737,cytoplasm;GO:0005634,nucleus;GO:0019773,proteasome core complex, alpha-subunit complex		GO:0043161,proteasome-mediated ubiquitin-dependent protein catabolic process
DVH24_009445	Carboxypeptidase	1.59777	0.000167051	0.00431428	1	GO:0005576,extracellular region	GO:0004185,serine-type carboxypeptidase activity	GO:0006508,proteolysis
DVH24_002490	Dynamin-related protein 3A	1.5755	0.00623794	0.0276931	1	GO:0016020,membrane;GO:0005874,microtubule;GO:0005739,mitochondrion;GO:0005777,peroxisome	GO:0005525,GTP binding;GO:0003924,GTPase activity;GO:0008017,microtubule binding	GO:0000266,mitochondrial fission;GO:0016559,peroxisome fission
DVH24_009536	DUF2062 domain-containing protein	3.21529	0.0204546	0.061086	1	GO:0043231,intracellular membrane-bounded organelle;GO:0016020,membrane
DVH24_022211	G-patch domain-containing protein	2.13914	0.00226472	0.0156242	1	GO:0009507,chloroplast;GO:0071011,precatalytic spliceosome	GO:0003723,RNA binding	GO:0045292,mRNA cis splicing, via spliceosome;GO:0043484,regulation of RNA splicing	mdm:103446123,path:mdm03040,Spliceosome
DVH24_016888	ER membrane protein complex subunit 3	1.9479	0.0038993	0.0208857	1	GO:0072546,EMC complex		GO:0034975,protein folding in endoplasmic reticulum
DVH24_022169	Uncharacterized protein	12.5858	0.00217937	0.015302	1	GO:0005737,cytoplasm	GO:0016491,oxidoreductase activity
DVH24_041771	Uncharacterized protein	1.68553	0.00203762	0.014784	1	GO:0005829,cytosol	GO:0005524,ATP binding;GO:0016787,hydrolase activity;GO:0003676,nucleic acid binding;GO:0003724,RNA helicase activity
DVH24_016928	AAA+ ATPase domain-containing protein	4.12673	0.018155	0.0563899	1	GO:0000502,proteasome complex	GO:0005524,ATP binding;GO:0016887,ATP hydrolysis activity
DVH24_022199	Obg-like ATPase 1	1.59531	0.00875199	0.0345657	1	GO:0005737,cytoplasm	GO:0005524,ATP binding;GO:0016887,ATP hydrolysis activity;GO:0005525,GTP binding;GO:0043023,ribosomal large subunit binding
DVH24_041801	Calcium uniporter protein	1.67979	0.000100079	0.00347643	1	GO:1990246,uniplex complex	GO:0005262,calcium channel activity;GO:0015292,uniporter activity	GO:0036444,calcium import into the mitochondrion;GO:0051560,mitochondrial calcium ion homeostasis
DVH24_028578	RIN4 pathogenic type III effector avirulence factor Avr cleavage site domain-containing protein	10.9582	4.57898e-06	0.000906637	1	GO:0031261,DNA replication preinitiation complex	GO:0003682,chromatin binding;GO:0003688,DNA replication origin binding;GO:0003697,single-stranded DNA binding	GO:0006270,DNA replication initiation;GO:0000727,double-strand break repair via break-induced replication;GO:1902977,mitotic DNA replication preinitiation complex assembly
DVH24_016988	Protein DETOXIFICATION	3.59927	0.0211225	0.0623664	1	GO:0005886,plasma membrane	GO:0015297,antiporter activity;GO:0042910,xenobiotic transmembrane transporter activity	GO:1990961,xenobiotic detoxification by transmembrane export across the plasma membrane
DVH24_028496	Calponin-homology (CH) domain-containing protein	6.87521	0.0193977	0.0588256	1	GO:0005884,actin filament;GO:0032432,actin filament bundle;GO:0005737,cytoplasm	GO:0051015,actin filament binding	GO:0051017,actin filament bundle assembly;GO:0051639,actin filament network formation
DVH24_028628	V-SNARE coiled-coil homology domain-containing protein	2.38453	0.0223573	0.064687	1	GO:0005737,cytoplasm;GO:0012505,endomembrane system;GO:0043231,intracellular membrane-bounded organelle;GO:0016020,membrane		GO:0015031,protein transport;GO:0016192,vesicle-mediated transport
DVH24_009493	ATP phosphoribosyltransferase	7.64524	0.0413241	0.0972139	1	GO:0005737,cytoplasm	GO:0003879,ATP phosphoribosyltransferase activity;GO:0000287,magnesium ion binding	GO:0000105,L-histidine biosynthetic process
DVH24_017020	Dolichyl-diphosphooligosaccharide--protein glycosyltransferase subunit 3B	1.6499	0.00487952	0.02368	1	GO:0008250,oligosaccharyltransferase complex		GO:0018279,protein N-linked glycosylation via asparagine
DVH24_017128	Telomerase Cajal body protein 1	5.86109	0.000229235	0.00489386	1
DVH24_014376	NADH-ubiquinone oxidoreductase 21kDa subunit N-terminal domain-containing protein	13.5687	0.000163156	0.00425363	1
DVH24_017238	Uncharacterized protein	1.54335	0.00943833	0.0361935	1	GO:0071944,cell periphery
DVH24_002501	DNA polymerase V	93.5893	0.000184843	0.00442729	1	GO:0005730,nucleolus	GO:0003677,DNA binding	GO:0006355,regulation of DNA-templated transcription
DVH24_017270	Homeobox domain-containing protein	1.60676	9.46387e-05	0.00337243	1	GO:0031969,chloroplast membrane;GO:0005634,nucleus	GO:0003677,DNA binding;GO:0015605,organophosphate ester transmembrane transporter activity;GO:0015120,phosphoglycerate transmembrane transporter activity	GO:0006357,regulation of transcription by RNA polymerase II
DVH24_034309	Uncharacterized protein	0.33122	0.00153922	0.0128052	-1
DVH24_002479	Transcription factor MYC/MYB N-terminal domain-containing protein	13.5308	0.00398181	0.0211001	1	GO:0042651,thylakoid membrane		GO:0010343,singlet oxygen-mediated programmed cell death
DVH24_017508	C3HC-type domain-containing protein	13.9206	0.00170538	0.0133722	1	GO:0005634,nucleus	GO:0003690,double-stranded DNA binding;GO:0008270,zinc ion binding	GO:0006353,DNA-templated transcription termination;GO:0006355,regulation of DNA-templated transcription
DVH24_034449	Methyltransferase type 11 domain-containing protein	24.6595	0.000649229	0.00820515	1	GO:0016020,membrane	GO:0008168,methyltransferase activity	GO:0045488,pectin metabolic process
DVH24_017480	AAA+ ATPase domain-containing protein	1.5203	0.0245481	0.0682976	1		GO:0005524,ATP binding;GO:0016887,ATP hydrolysis activity
DVH24_017427	Uncharacterized protein	3.37548	0.0361274	0.0890813	1	GO:0022625,cytosolic large ribosomal subunit	GO:0003735,structural constituent of ribosome	GO:0006412,translation	mdm:103408884,path:mdm03010,Ribosome;mdm:103422348,path:mdm03010,Ribosome
DVH24_034579	J domain-containing protein	5.21668	0.00225666	0.0156048	1		GO:0003723,RNA binding
DVH24_017467	40S ribosomal protein S14	1.98701	0.00109473	0.0108044	1	GO:1990904,ribonucleoprotein complex;GO:0005840,ribosome	GO:0003735,structural constituent of ribosome	GO:0006412,translation
DVH24_014327	Phosphoglycerate mutase family protein	1.53543	0.00679909	0.0292233	1
DVH24_021870	Nucleolar complex-associated protein 3 N-terminal domain-containing protein	1.59781	0.0371327	0.0906942	1	GO:0005730,nucleolus	GO:0003682,chromatin binding;GO:0046872,metal ion binding;GO:0016791,phosphatase activity	GO:0005975,carbohydrate metabolic process;GO:0006270,DNA replication initiation
DVH24_021880	DEAD-box ATP-dependent RNA helicase 10	2.38401	0.022808	0.0655124	1	GO:0005829,cytosol;GO:0005634,nucleus	GO:0005524,ATP binding;GO:0016787,hydrolase activity;GO:0003676,nucleic acid binding;GO:0003724,RNA helicase activity
DVH24_021890	Protein kinase domain-containing protein	2.4392	0.0181606	0.0563899	1	GO:0005737,cytoplasm	GO:0005524,ATP binding;GO:0004674,protein serine/threonine kinase activity	GO:0007165,signal transduction
DVH24_014397	Citrate transporter-like domain-containing protein	4.74927	0.00240175	0.0160345	1	GO:0005886,plasma membrane	GO:0022857,transmembrane transporter activity
DVH24_010671	Signal recognition particle 9 kDa protein	1.52002	0.0348981	0.0869891	1	GO:0005786,signal recognition particle, endoplasmic reticulum targeting	GO:0008312,7S RNA binding	GO:0045900,negative regulation of translational elongation;GO:0006614,SRP-dependent cotranslational protein targeting to membrane	mdm:103417112,path:mdm03060,Protein export;mdm:103445703,path:mdm03060,Protein export
DVH24_021787	UBC core domain-containing protein	2.06657	0.00173918	0.0135752	1
DVH24_034708	Peptidase C1A papain C-terminal domain-containing protein	1.7206	0.00978694	0.0371466	1		GO:0008234,cysteine-type peptidase activity	GO:0006508,proteolysis
DVH24_022080	Lipoyl-binding domain-containing protein	2.22304	0.000279233	0.0054204	1	GO:0005960,glycine cleavage complex;GO:0005739,mitochondrion;GO:0019773,proteasome core complex, alpha-subunit complex		GO:0019464,glycine decarboxylation via glycine cleavage system;GO:0006511,ubiquitin-dependent protein catabolic process
DVH24_017026	J domain-containing protein	2.52192	0.0216562	0.0633996	1	GO:0005789,endoplasmic reticulum membrane		GO:0006457,protein folding
DVH24_037604	PORR domain-containing protein	2.74586	0.00146197	0.0124791	1		GO:0003723,RNA binding
DVH24_016894	USP domain-containing protein	1.83921	0.0208024	0.0616597	1	GO:0005681,spliceosomal complex	GO:0004843,cysteine-type deubiquitinase activity;GO:0008270,zinc ion binding	GO:0016579,protein deubiquitination;GO:0000245,spliceosomal complex assembly
DVH24_017305	Mg-protoporphyrin IX chelatase	1.61034	0.000810168	0.00933723	1	GO:0009570,chloroplast stroma	GO:0005524,ATP binding;GO:0016887,ATP hydrolysis activity;GO:0016851,magnesium chelatase activity	GO:0015995,chlorophyll biosynthetic process;GO:0015979,photosynthesis
DVH24_017325	RRM domain-containing protein	1.62914	0.0071644	0.0300753	1	GO:0005634,nucleus	GO:0003723,RNA binding
DVH24_037644	Laccase	3.15384	0.0336649	0.0849904	1	GO:0048046,apoplast	GO:0005507,copper ion binding;GO:0052716,hydroquinone:oxygen oxidoreductase activity	GO:0046274,lignin catabolic process
DVH24_017156	CTLH domain-containing protein	4.81849	0.0107547	0.0397777	1
DVH24_037633	Protein kinase domain-containing protein	4.92291	7.34393e-05	0.00298787	1	GO:0016020,membrane	GO:0005524,ATP binding;GO:0004674,protein serine/threonine kinase activity
DVH24_034770	Transducin/WD40 repeat-like superfamily protein	3.96441	0.0115673	0.0418196	1
DVH24_034780	Uncharacterized protein	7.57934	0.000110941	0.00358896	1	GO:0005829,cytosol	GO:0030544,Hsp70 protein binding;GO:0043022,ribosome binding	GO:0051083,'de novo' cotranslational protein folding;GO:0006450,regulation of translational fidelity
DVH24_017074	Glabrous enhancer-binding protein-like DBD domain-containing protein	1.57149	0.000697208	0.0085401	1	GO:0005634,nucleus		GO:0006355,regulation of DNA-templated transcription
DVH24_017276	GB1/RHD3-type G domain-containing protein	2.45328	0.0340603	0.0856614	1		GO:0005525,GTP binding;GO:0003924,GTPase activity
DVH24_017286	Casein kinase substrate phosphoprotein PP28 domain-containing protein	0.316887	0.0428572	0.0997936	-1	GO:0016020,membrane	GO:0035251,UDP-glucosyltransferase activity
DVH24_017306	Uncharacterized protein	2.18156	0.0222727	0.0645582	1			GO:0042617,paclitaxel biosynthetic process
DVH24_022187	Coatomer alpha subunit C-terminal domain-containing protein	2.45012	0.0341539	0.0857456	1	GO:0030126,COPI vesicle coat	GO:0005198,structural molecule activity	GO:0006886,intracellular protein transport;GO:0016192,vesicle-mediated transport
DVH24_022217	Ig-like domain-containing protein	1.99783	0.00290656	0.0179283	1	GO:0005886,plasma membrane;GO:0009506,plasmodesma
DVH24_021805	FMN hydroxy acid dehydrogenase domain-containing protein	1.58962	7.45347e-05	0.00300315	1	GO:0005777,peroxisome	GO:0003973,(S)-2-hydroxy-acid oxidase activity
DVH24_028725	Uncharacterized protein	1.99031	0.00306478	0.0183624	1	GO:0005741,mitochondrial outer membrane		GO:0006886,intracellular protein transport
DVH24_028707	ABC-type xenobiotic transporter	4.45946	0.00211335	0.0150159	1	GO:0016020,membrane	GO:0140359,ABC-type transporter activity;GO:0005524,ATP binding;GO:0016887,ATP hydrolysis activity
DVH24_028755	Succinate--CoA ligase [ADP-forming] subunit beta, mitochondrial	1.50803	0.00165914	0.013157	1	GO:0005739,mitochondrion;GO:0042709,succinate-CoA ligase complex	GO:0005524,ATP binding;GO:0000287,magnesium ion binding;GO:0004775,succinate-CoA ligase (ADP-forming) activity	GO:0006104,succinyl-CoA metabolic process;GO:0006099,tricarboxylic acid cycle
DVH24_028520	Ribosomal protein L32e	1.56948	0.0209605	0.0620355	1	GO:0022625,cytosolic large ribosomal subunit	GO:0003735,structural constituent of ribosome	GO:0006412,translation	mdm:103435900,path:mdm03010,Ribosome
DVH24_017244	Small ribosomal subunit protein uS5c	2.49967	0.000163271	0.00425363	1	GO:0005763,mitochondrial small ribosomal subunit	GO:0003729,mRNA binding;GO:0019843,rRNA binding;GO:0003735,structural constituent of ribosome	GO:0006412,translation
DVH24_037661	F-actin-capping protein subunit beta	3.34338	0.0361912	0.0891646	1	GO:0005737,cytoplasm;GO:0008290,F-actin capping protein complex	GO:0051015,actin filament binding	GO:0051016,barbed-end actin filament capping;GO:0000902,cell morphogenesis
DVH24_028747	RRM domain-containing protein	1.79207	0.0039618	0.0211001	1		GO:0003723,RNA binding
DVH24_028785	50S ribosomal protein L10, chloroplastic	1.50285	0.00183798	0.0139611	1	GO:1990904,ribonucleoprotein complex;GO:0005840,ribosome			mdm:103445626,path:mdm03010,Ribosome
DVH24_037701	Inositol polyphosphate-related phosphatase domain-containing protein	15.6238	0.000272771	0.00535983	1		GO:0004445,inositol-polyphosphate 5-phosphatase activity;GO:0034485,phosphatidylinositol-3,4,5-trisphosphate 5-phosphatase activity;GO:0004439,phosphatidylinositol-4,5-bisphosphate 5-phosphatase activity	GO:0046856,phosphatidylinositol dephosphorylation
DVH24_021925	Inosine-5'-monophosphate dehydrogenase	1.83422	0.0130493	0.0453558	1	GO:0005737,cytoplasm	GO:0003938,IMP dehydrogenase activity;GO:0046872,metal ion binding;GO:0000166,nucleotide binding	GO:0006177,GMP biosynthetic process;GO:0006183,GTP biosynthetic process
DVH24_021975	Nucleoprotein TPR/MLP1 domain-containing protein	1.87577	0.00300089	0.0181705	1	GO:0005643,nuclear pore	GO:0017056,structural constituent of nuclear pore	GO:0006406,mRNA export from nucleus;GO:0006606,protein import into nucleus
DVH24_021796	RRM domain-containing protein	1.86536	0.00493904	0.0238686	1		GO:0003723,RNA binding
DVH24_034255	40S ribosomal protein S16	23.209	0.0226812	0.0652996	1	GO:0022627,cytosolic small ribosomal subunit	GO:0003723,RNA binding;GO:0003735,structural constituent of ribosome	GO:0000462,maturation of SSU-rRNA from tricistronic rRNA transcript (SSU-rRNA, 5.8S rRNA, LSU-rRNA);GO:0006412,translation
DVH24_000047	Pectin acetylesterase	1.52742	0.0206215	0.0614344	1	GO:0005576,extracellular region;GO:0009505,plant-type cell wall	GO:0052793,pectin acetylesterase activity	GO:0071555,cell wall organization
DVH24_017484	Cullin family profile domain-containing protein	11.081	0.0021072	0.0150081	1	GO:0031461,cullin-RING ubiquitin ligase complex;GO:0016020,membrane	GO:0031625,ubiquitin protein ligase binding	GO:0006511,ubiquitin-dependent protein catabolic process
DVH24_028774	Dolichyl-diphosphooligosaccharide--protein glycosyltransferase subunit 2	2.0002	0.00159335	0.0129297	1	GO:0008250,oligosaccharyltransferase complex		GO:0006487,protein N-linked glycosylation
DVH24_034405	16S rRNA (uracil(1498)-N(3))-methyltransferase	8.97892	1.44042e-05	0.00138002	1	GO:0005737,cytoplasm	GO:0070042,rRNA (uridine-N3-)-methyltransferase activity	GO:0070475,rRNA base methylation
DVH24_021966	Uncharacterized protein	1.67724	0.0282073	0.0756441	1	GO:0016020,membrane
DVH24_021804	Uncharacterized protein	10.9725	0.000383534	0.00631078	1	GO:0043190,ATP-binding cassette (ABC) transporter complex	GO:0005548,phospholipid transporter activity
DVH24_034274	Leucine-rich repeat-containing N-terminal plant-type domain-containing protein (Fragment)	0.521649	0.0422188	0.09881	-1	GO:0005576,extracellular region
DVH24_000159	MAR-binding filament-like protein 1-1	9.87296	2.74771e-05	0.002066	1	GO:0000785,chromatin;GO:0000793,condensed chromosome;GO:0000796,condensin complex	GO:0003682,chromatin binding	GO:0007076,mitotic chromosome condensation
DVH24_000358	Transmembrane 9 superfamily member	1.53936	0.00756879	0.0311996	1	GO:0010008,endosome membrane;GO:0000139,Golgi membrane		GO:0030003,intracellular monoatomic cation homeostasis;GO:0072657,protein localization to membrane
DVH24_028562	Hexosyltransferase	3.03093	0.0100117	0.0378066	1	GO:0000139,Golgi membrane	GO:0047262,polygalacturonate 4-alpha-galacturonosyltransferase activity	GO:0071555,cell wall organization;GO:0045489,pectin biosynthetic process
DVH24_034354	40S ribosomal protein S29	4.12506	0.0162913	0.0525909	1	GO:0022627,cytosolic small ribosomal subunit	GO:0003723,RNA binding;GO:0003735,structural constituent of ribosome;GO:0008270,zinc ion binding	GO:0002181,cytoplasmic translation
DVH24_028582	SAM domain-containing protein	19.0256	0.000101933	0.00352025	1
DVH24_034517	Uncharacterized protein	1.87354	0.0151605	0.0501131	1		GO:0003676,nucleic acid binding;GO:0008270,zinc ion binding
DVH24_022176	Berberine/berberine-like domain-containing protein	4.88539	0.00140911	0.0122995	1		GO:0050660,flavin adenine dinucleotide binding;GO:0016491,oxidoreductase activity
DVH24_022004	DUF1639 domain-containing protein	17.3429	0.000392337	0.00640618	1
DVH24_034685	Protein EXORDIUM-like 5	1.68042	0.000924584	0.00986676	1	GO:0048046,apoplast
DVH24_022174	ATP-dependent Clp protease proteolytic subunit	1.51028	0.0108144	0.0398534	1	GO:0009368,endopeptidase Clp complex;GO:0009532,plastid stroma	GO:0004176,ATP-dependent peptidase activity;GO:0051117,ATPase binding;GO:0004252,serine-type endopeptidase activity	GO:0006515,protein quality control for misfolded or incompletely synthesized proteins
DVH24_028653	C2H2-type domain-containing protein	1.56115	0.0119604	0.0425876	1		GO:0016758,hexosyltransferase activity;GO:0008194,UDP-glycosyltransferase activity	GO:0005975,carbohydrate metabolic process;GO:0030259,lipid glycosylation
DVH24_000517	Uncharacterized protein	7.6301	0.00591497	0.0267797	1		GO:0016298,lipase activity
DVH24_000305	Uncharacterized protein	1.70161	0.00116029	0.011031	1	GO:0005739,mitochondrion	GO:0046872,metal ion binding;GO:0004222,metalloendopeptidase activity	GO:0006508,proteolysis
DVH24_028511	Gnk2-homologous domain-containing protein	0.604133	0.000728243	0.00881011	-1	GO:0005576,extracellular region
DVH24_028773	Nucleolar protein 10	1.84684	0.00416968	0.021628	1	GO:0031429,box H/ACA snoRNP complex	GO:0030515,snoRNA binding;GO:0070034,telomerase RNA binding	GO:1904874,positive regulation of telomerase RNA localization to Cajal body;GO:0031118,rRNA pseudouridine synthesis;GO:0031120,snRNA pseudouridine synthesis	mdm:103445611,path:mdm03008,Ribosome biogenesis in eukaryotes
DVH24_037539	ATP-dependent Clp protease proteolytic subunit	1.53082	3.07844e-05	0.00207527	1	GO:0009368,endopeptidase Clp complex;GO:0009532,plastid stroma	GO:0004176,ATP-dependent peptidase activity;GO:0051117,ATPase binding;GO:0004252,serine-type endopeptidase activity	GO:0006515,protein quality control for misfolded or incompletely synthesized proteins
DVH24_000415	threonine synthase	1.58067	0.00442317	0.0224538	1	GO:0005737,cytoplasm;GO:0005615,extracellular space;GO:0043231,intracellular membrane-bounded organelle;GO:0016020,membrane	GO:0070006,metalloaminopeptidase activity;GO:0042277,peptide binding;GO:0030170,pyridoxal phosphate binding;GO:0004795,threonine synthase activity;GO:0008270,zinc ion binding	GO:0043171,peptide catabolic process;GO:0006508,proteolysis;GO:0009088,threonine biosynthetic process
DVH24_034253	Polyadenylate-binding protein	2.12951	0.0034423	0.0196145	1	GO:0005737,cytoplasm	GO:0003723,RNA binding	GO:0006417,regulation of translation
DVH24_042286	Protein CASP	1.83261	0.0145472	0.0488898	1	GO:0000139,Golgi membrane		GO:0006891,intra-Golgi vesicle-mediated transport
DVH24_031656	HAUS augmin-like complex subunit 6 N-terminal domain-containing protein	3.65298	0.0248962	0.0689754	1	GO:0000159,protein phosphatase type 2A complex	GO:0019888,protein phosphatase regulator activity	GO:0007165,signal transduction
DVH24_042258	Long-chain-fatty-acid--CoA ligase	2.58061	0.0225596	0.0650505	1	GO:0005783,endoplasmic reticulum;GO:0016020,membrane	GO:0005524,ATP binding;GO:0004467,long-chain fatty acid-CoA ligase activity	GO:0010143,cutin biosynthetic process;GO:0010025,wax biosynthetic process
DVH24_028681	Uncharacterized protein	1.79603	0.00222425	0.0154951	1	GO:0009535,chloroplast thylakoid membrane;GO:0009538,photosystem I reaction center		GO:0015979,photosynthesis	mdm:103412183,path:mdm00195,Photosynthesis
DVH24_042366	NmrA-like domain-containing protein	1.54248	0.0453363	0.103536	1		GO:0016491,oxidoreductase activity	GO:0009807,lignan biosynthetic process
DVH24_042376	Putative rRNA methyltransferase	6.89835	0.00306265	0.0183624	1	GO:0005730,nucleolus;GO:0030687,preribosome, large subunit precursor	GO:0016435,rRNA (guanine) methyltransferase activity;GO:0008650,rRNA (uridine-2'-O-)-methyltransferase activity	GO:0000466,maturation of 5.8S rRNA from tricistronic rRNA transcript (SSU-rRNA, 5.8S rRNA, LSU-rRNA);GO:0000463,maturation of LSU-rRNA from tricistronic rRNA transcript (SSU-rRNA, 5.8S rRNA, LSU-rRNA)
DVH24_031936	Uncharacterized protein	0.611592	0.00256984	0.0166647	-1		GO:0070300,phosphatidic acid binding
DVH24_031815	peroxidase	1.54925	0.000268681	0.00535983	1	GO:0005737,cytoplasm;GO:0016020,membrane;GO:0005634,nucleus	GO:0052689,carboxylic ester hydrolase activity;GO:0020037,heme binding;GO:0140825,lactoperoxidase activity;GO:0046872,metal ion binding	GO:0006952,defense response;GO:0042744,hydrogen peroxide catabolic process;GO:0006629,lipid metabolic process;GO:0006979,response to oxidative stress
DVH24_031757	Uncharacterized protein	1.91936	3.33831e-05	0.00208732	1	GO:0005634,nucleus	GO:0004676,3-phosphoinositide-dependent protein kinase activity;GO:0004679,AMP-activated protein kinase activity;GO:0005524,ATP binding;GO:0003886,DNA (cytosine-5-)-methyltransferase activity;GO:0004677,DNA-dependent protein kinase activity;GO:0004694,eukaryotic translation initiation factor 2alpha kinase activity;GO:0044024,histone H2AS1 kinase activity;GO:0072371,histone H2AS121 kinase activity…	GO:0032259,methylation
DVH24_031787	Formate dehydrogenase, mitochondrial	2.98895	0.0133603	0.0460196	1	GO:0009507,chloroplast;GO:0016020,membrane;GO:0005739,mitochondrion	GO:0008863,formate dehydrogenase (NAD+) activity;GO:0051287,NAD binding;GO:0016616,oxidoreductase activity, acting on the CH-OH group of donors, NAD or NADP as acceptor	GO:0042183,formate catabolic process
DVH24_031885	3-dehydroquinate synthase	1.91865	0.0357763	0.0885094	1		GO:0003856,3-dehydroquinate synthase activity;GO:0016491,oxidoreductase activity	GO:0008652,amino acid biosynthetic process;GO:0009073,aromatic amino acid family biosynthetic process
DVH24_000116	CR-type domain-containing protein	9.21632	0.000235949	0.00494525	1	GO:0009535,chloroplast thylakoid membrane	GO:0005524,ATP binding;GO:0031072,heat shock protein binding;GO:0046872,metal ion binding;GO:0051082,unfolded protein binding	GO:0051085,chaperone cofactor-dependent protein refolding;GO:0042026,protein refolding;GO:0009408,response to heat
DVH24_031925	K Homology domain-containing protein	1.95623	0.00155508	0.0128403	1		GO:0003723,RNA binding
DVH24_031543	Nuclear factor related to kappa-B-binding protein	3.39813	0.0267101	0.0724798	1	GO:0031011,Ino80 complex
DVH24_031847	AAA+ ATPase domain-containing protein	4.96087	0.00861219	0.0342183	1		GO:0005524,ATP binding;GO:0016887,ATP hydrolysis activity	GO:0006950,response to stress
DVH24_042465	Uncharacterized protein	8.30277	0.000141411	0.00394358	1	GO:0016593,Cdc73/Paf1 complex	GO:0003677,DNA binding;GO:0046872,metal ion binding;GO:1990269,RNA polymerase II C-terminal domain phosphoserine binding
DVH24_031623	Uridine kinase	6.63987	0.000226215	0.00489386	1		GO:0005524,ATP binding;GO:0043771,cytidine kinase activity;GO:0005525,GTP binding;GO:0004845,uracil phosphoribosyltransferase activity;GO:0004849,uridine kinase activity	GO:0044211,CTP salvage;GO:0044206,UMP salvage
DVH24_000063	CTLH domain-containing protein	1.5918	0.00134355	0.0119611	1			GO:0006355,regulation of DNA-templated transcription
DVH24_034431	Tubulin alpha chain	1.84931	0.000859755	0.00950351	1	GO:0005874,microtubule	GO:0005525,GTP binding;GO:0016787,hydrolase activity;GO:0005200,structural constituent of cytoskeleton	GO:0007017,microtubule-based process
DVH24_000376	Nucleosome assembly protein 1	0.444361	0.000475123	0.00690106	-1	GO:0005634,nucleus	GO:0042393,histone binding	GO:0000724,double-strand break repair via homologous recombination;GO:0006334,nucleosome assembly
DVH24_031733	Large ribosomal subunit protein uL15/eL18 domain-containing protein	1.75564	0.000548451	0.00754165	1	GO:0022625,cytosolic large ribosomal subunit	GO:0003729,mRNA binding;GO:0003735,structural constituent of ribosome	GO:0006412,translation	mdm:103411147,path:mdm03010,Ribosome
DVH24_000183	Ras-related protein RHN1-like	12.5457	1.20596e-09	7.1634e-06	1		GO:0005525,GTP binding;GO:0003924,GTPase activity
DVH24_031783	Enoyl reductase (ER) domain-containing protein	1.94411	0.000340948	0.00593909	1		GO:0016628,oxidoreductase activity, acting on the CH-CH group of donors, NAD or NADP as acceptor;GO:0008270,zinc ion binding
DVH24_042343	phenylalanine--tRNA ligase	2.07812	0.00270885	0.0170994	1	GO:0005829,cytosol;GO:0009328,phenylalanine-tRNA ligase complex	GO:0005524,ATP binding;GO:0046872,metal ion binding;GO:0004826,phenylalanine-tRNA ligase activity;GO:0000049,tRNA binding	GO:0006432,phenylalanyl-tRNA aminoacylation
DVH24_031813	Fungal lipase-like domain-containing protein	1.57557	0.00158873	0.0129102	1	GO:0005737,cytoplasm;GO:0005634,nucleus	GO:0052689,carboxylic ester hydrolase activity	GO:0006952,defense response;GO:0006629,lipid metabolic process
DVH24_000486	(S)-2-hydroxy-acid oxidase	1.73635	0.0260138	0.0711755	1	GO:0005777,peroxisome	GO:0003973,(S)-2-hydroxy-acid oxidase activity;GO:0010181,FMN binding;GO:0046872,metal ion binding	GO:0051707,response to other organism
DVH24_042413	J domain-containing protein	1.93926	0.0134731	0.0463139	1
DVH24_000263	ABC transporter domain-containing protein	1.58196	0.0414391	0.0974072	1	GO:0016020,membrane	GO:0140359,ABC-type transporter activity;GO:0005524,ATP binding;GO:0016887,ATP hydrolysis activity
DVH24_034721	3-hydroxy-3-methylglutaryl coenzyme A reductase	1.55833	0.00255154	0.0166004	1	GO:0005789,endoplasmic reticulum membrane;GO:0005778,peroxisomal membrane;GO:0042170,plastid membrane	GO:0004420,hydroxymethylglutaryl-CoA reductase (NADPH) activity	GO:0015936,coenzyme A metabolic process;GO:0008299,isoprenoid biosynthetic process;GO:0016126,sterol biosynthetic process	mdm:103412133,path:mdm00900,Terpenoid backbone biosynthesis
DVH24_000303	30S ribosomal protein S9	2.33847	0.00155403	0.0128403	1	GO:0022627,cytosolic small ribosomal subunit	GO:0003723,RNA binding;GO:0003735,structural constituent of ribosome	GO:0006412,translation
DVH24_000353	RNA helicase	1.55645	0.000576902	0.00773544	1		GO:0005524,ATP binding;GO:0016787,hydrolase activity;GO:0003676,nucleic acid binding;GO:0003724,RNA helicase activity
DVH24_006113	Sec1 family domain-containing protein MIP3	3.56541	0.00417267	0.021628	1			GO:0016192,vesicle-mediated transport
DVH24_032013	Lipoyl-binding domain-containing protein	2.10496	0.000477804	0.00690241	1	GO:0009317,acetyl-CoA carboxylase complex;GO:0005739,mitochondrion	GO:0003989,acetyl-CoA carboxylase activity;GO:0046872,metal ion binding;GO:0004222,metalloendopeptidase activity	GO:0006633,fatty acid biosynthetic process;GO:0006508,proteolysis
DVH24_042424	Alpha/beta hydrolase fold-3 domain-containing protein	1.81815	0.0260671	0.0712884	1		GO:0052689,carboxylic ester hydrolase activity	GO:0009860,pollen tube growth
DVH24_032656	3-hydroxyisobutyryl-CoA hydrolase	1.65524	0.000301062	0.0056139	1	GO:1990904,ribonucleoprotein complex;GO:0005840,ribosome	GO:0003860,3-hydroxyisobutyryl-CoA hydrolase activity;GO:0004190,aspartic-type endopeptidase activity;GO:0003735,structural constituent of ribosome	GO:0006508,proteolysis;GO:0006412,translation;GO:0006574,valine catabolic process
DVH24_042132	Fucosyltransferase	3.40692	0.0493679	0.109297	1	GO:0032580,Golgi cisterna membrane	GO:0008417,fucosyltransferase activity	GO:0006486,protein glycosylation
DVH24_000513	Uncharacterized protein	0.650897	0.0062913	0.0278468	-1		GO:0016298,lipase activity
DVH24_031652	Prohibitin	2.01795	0.00710098	0.0298512	1	GO:0005743,mitochondrial inner membrane		GO:0007005,mitochondrion organization
DVH24_031692	Uncharacterized protein	1.80365	0.00103717	0.0105216	1		GO:0016788,hydrolase activity, acting on ester bonds
DVH24_032655	Metallo-beta-lactamase domain-containing protein	1.66117	0.0202425	0.0606352	1	GO:0005739,mitochondrion	GO:0050313,sulfur dioxygenase activity	GO:0006749,glutathione metabolic process;GO:0070813,hydrogen sulfide metabolic process
DVH24_035243	Uncharacterized protein	2.98699	0.00765727	0.0314987	1	GO:0030134,COPII-coated ER to Golgi transport vesicle;GO:0005789,endoplasmic reticulum membrane;GO:0005793,endoplasmic reticulum-Golgi intermediate compartment;GO:0000139,Golgi membrane		GO:0006888,endoplasmic reticulum to Golgi vesicle-mediated transport;GO:0015031,protein transport
DVH24_031732	RRM domain-containing protein	2.83424	0.00122888	0.0114413	1	GO:0000785,chromatin;GO:0005654,nucleoplasm	GO:0003723,RNA binding	GO:0010468,regulation of gene expression
DVH24_031772	PDZ domain-containing protein	1.63463	0.0305949	0.0794987	1		GO:0004252,serine-type endopeptidase activity	GO:0006508,proteolysis
DVH24_042292	Dolichyl-diphosphooligosaccharide--protein glycosyltransferase 48 kDa subunit	1.93894	0.00254318	0.0165823	1	GO:0008250,oligosaccharyltransferase complex		GO:0018279,protein N-linked glycosylation via asparagine
DVH24_032617	coproporphyrinogen oxidase	1.52134	0.0063341	0.0279268	1	GO:0009570,chloroplast stroma	GO:0004109,coproporphyrinogen oxidase activity	GO:0006782,protoporphyrinogen IX biosynthetic process
DVH24_032343	dihydrolipoyllysine-residue succinyltransferase	1.72352	0.0015876	0.0129102	1	GO:0005739,mitochondrion;GO:0045252,oxoglutarate dehydrogenase complex	GO:0004149,dihydrolipoyllysine-residue succinyltransferase activity	GO:0033512,L-lysine catabolic process to acetyl-CoA via saccharopine;GO:0006099,tricarboxylic acid cycle
DVH24_031812	GPI ethanolamine phosphate transferase 1	3.95651	0.00561407	0.0260122	1	GO:0005789,endoplasmic reticulum membrane	GO:0051377,mannose-ethanolamine phosphotransferase activity	GO:0006506,GPI anchor biosynthetic process
DVH24_035162	Tr-type G domain-containing protein	4.36792	0.00694379	0.0294732	1	GO:0005829,cytosol;GO:1990904,ribonucleoprotein complex	GO:0005525,GTP binding;GO:0003924,GTPase activity
DVH24_035182	Uncharacterized protein	2.67903	0.0114579	0.0415505	1	GO:0005886,plasma membrane	GO:0005524,ATP binding;GO:0016887,ATP hydrolysis activity;GO:0140326,ATPase-coupled intramembrane lipid transporter activity;GO:0046872,metal ion binding	GO:0045332,phospholipid translocation
DVH24_042362	UspA domain-containing protein	0.588503	0.00905832	0.0352367	-1
DVH24_035282	LisH domain-containing protein	3.80288	0.00556947	0.0259065	1	GO:0055037,recycling endosome;GO:0005802,trans-Golgi network		GO:0032367,intracellular cholesterol transport
DVH24_035483	RNA helicase	1.94897	0.00681659	0.0292607	1		GO:0005524,ATP binding;GO:0016787,hydrolase activity;GO:0003676,nucleic acid binding;GO:0003724,RNA helicase activity
DVH24_031934	Uncharacterized protein	4.36009	0.00103017	0.0104781	1	GO:0005886,plasma membrane;GO:0005802,trans-Golgi network	GO:0000822,inositol hexakisphosphate binding	GO:0016036,cellular response to phosphate starvation;GO:0006817,phosphate ion transport
DVH24_031551	Phosphate transporter	1.73065	0.00107178	0.0107027	1	GO:0005743,mitochondrial inner membrane	GO:0005315,phosphate transmembrane transporter activity	GO:1990547,mitochondrial phosphate ion transmembrane transport
DVH24_032012	F-box domain-containing protein	1.80346	0.00480706	0.0235205	1	GO:1990904,ribonucleoprotein complex;GO:0005840,ribosome	GO:0003735,structural constituent of ribosome	GO:0006952,defense response;GO:0006412,translation
DVH24_031944	non-specific serine/threonine protein kinase	7.36778	4.18378e-05	0.00230108	1	GO:0005737,cytoplasm	GO:0004676,3-phosphoinositide-dependent protein kinase activity;GO:0004679,AMP-activated protein kinase activity;GO:0005524,ATP binding;GO:0004677,DNA-dependent protein kinase activity;GO:0004694,eukaryotic translation initiation factor 2alpha kinase activity;GO:0044024,histone H2AS1 kinase activity;GO:0072371,histone H2AS121 kinase activity;GO:1990244,histone H2AT120 kinase activity;GO:0035979,h…	GO:0035556,intracellular signal transduction
DVH24_000431	Uncharacterized protein	1.5402	0.0085851	0.0341564	1	GO:0005634,nucleus	GO:0005525,GTP binding;GO:0003924,GTPase activity
DVH24_035533	ADP-ribosylation factor	2.58078	0.000332323	0.00585704	1	GO:0005794,Golgi apparatus	GO:0005525,GTP binding;GO:0003924,GTPase activity	GO:0015031,protein transport;GO:0016192,vesicle-mediated transport
DVH24_035382	Serine hydroxymethyltransferase	1.54598	0.0010899	0.0108044	1	GO:0005739,mitochondrion	GO:0004372,glycine hydroxymethyltransferase activity;GO:0030170,pyridoxal phosphate binding	GO:0019264,glycine biosynthetic process from serine;GO:0035999,tetrahydrofolate interconversion
DVH24_032563	OTU domain-containing protein	1.50028	0.000199002	0.00463557	1	GO:0034663,endoplasmic reticulum chaperone complex;GO:0005788,endoplasmic reticulum lumen	GO:0005524,ATP binding;GO:0140662,ATP-dependent protein folding chaperone;GO:0008194,UDP-glycosyltransferase activity	GO:0030968,endoplasmic reticulum unfolded protein response
DVH24_000461	Uncharacterized protein	2.50429	0.0399729	0.0950403	1	GO:0016020,membrane	GO:0020037,heme binding;GO:0005506,iron ion binding;GO:0004497,monooxygenase activity;GO:0016705,oxidoreductase activity, acting on paired donors, with incorporation or reduction of molecular oxygen
DVH24_000481	Exocyst subunit Exo70 family protein	2.62042	0.00836808	0.0335401	1	GO:0000145,exocyst	GO:0005546,phosphatidylinositol-4,5-bisphosphate binding	GO:0006887,exocytosis;GO:0015031,protein transport
DVH24_032623	Protein DETOXIFICATION	21.655	0.0258617	0.0709553	1	GO:0016020,membrane	GO:0015297,antiporter activity;GO:0042910,xenobiotic transmembrane transporter activity	GO:1990961,xenobiotic detoxification by transmembrane export across the plasma membrane
COQ3	Ubiquinone biosynthesis O-methyltransferase, mitochondrial	1.54069	0.00344409	0.0196145	1	GO:0031314,extrinsic component of mitochondrial inner membrane;GO:0005759,mitochondrial matrix	GO:0010420,3,4-dihydroxy-5-polyprenylbenzoic acid O-methyltransferase activity;GO:0061542,3-demethylubiquinol-n 3-O-methyltransferase activity;GO:0004108,citrate (Si)-synthase activity;GO:0046961,proton-transporting ATPase activity, rotational mechanism	GO:0005975,carbohydrate metabolic process;GO:0032259,methylation;GO:0006099,tricarboxylic acid cycle
DVH24_000621	Ubiquitin-specific protease family C19-related protein	5.18386	0.0106023	0.0393365	1	GO:0016020,membrane
DVH24_032232	NADH:ubiquinone reductase (non-electrogenic)	1.72799	0.00129542	0.0117365	1	GO:0005743,mitochondrial inner membrane;GO:0005777,peroxisome	GO:0005509,calcium ion binding;GO:0050136,NADH:ubiquinone reductase (non-electrogenic) activity	GO:0006116,NADH oxidation
DVH24_031771	carbonic anhydrase	1.98715	3.12507e-05	0.00207527	1	GO:0009507,chloroplast;GO:0043036,starch grain	GO:0019203,carbohydrate phosphatase activity;GO:0004089,carbonate dehydratase activity;GO:0004721,phosphoprotein phosphatase activity;GO:0008270,zinc ion binding	GO:0015976,carbon utilization;GO:0005983,starch catabolic process
DVH24_000651	O-fucosyltransferase family protein	1.51767	0.0149804	0.0498229	1		GO:0016757,glycosyltransferase activity	GO:0006004,fucose metabolic process
DVH24_006090	RING-type domain-containing protein	3.61914	0.0288807	0.0766612	1	GO:0005737,cytoplasm;GO:0016020,membrane
DVH24_031871	Auxin efflux carrier component	1.80649	0.000125639	0.00370792	1	GO:0005783,endoplasmic reticulum;GO:0005741,mitochondrial outer membrane;GO:0005886,plasma membrane	GO:0010329,auxin efflux transmembrane transporter activity;GO:0008308,voltage-gated monoatomic anion channel activity	GO:0009926,auxin polar transport;GO:0009734,auxin-activated signaling pathway
DVH24_020072	Methyltransferase	4.22764	1.58637e-05	0.00145769	1	GO:0016020,membrane	GO:0008757,S-adenosylmethionine-dependent methyltransferase activity	GO:0032259,methylation;GO:0016126,sterol biosynthetic process
DVH24_000360	Protein ROOT HAIR DEFECTIVE 3 homolog	1.50635	0.00285567	0.0177687	1	GO:0005789,endoplasmic reticulum membrane	GO:0005525,GTP binding;GO:0003924,GTPase activity	GO:0016320,endoplasmic reticulum membrane fusion
DVH24_020092	GDSL esterase/lipase	2.41514	0.0461147	0.104515	1		GO:0016298,lipase activity	GO:0006629,lipid metabolic process
DVH24_035574	ABC1 atypical kinase-like domain-containing protein	1.67462	0.0408831	0.0966367	1			GO:0006744,ubiquinone biosynthetic process
DVH24_020102	Uncharacterized protein	2.30685	0.00311149	0.0185193	1	GO:0005783,endoplasmic reticulum;GO:0016020,membrane	GO:0008289,lipid binding	GO:0006869,lipid transport
DVH24_031569	glycerophosphodiester phosphodiesterase	0.211029	6.2655e-05	0.00286492	-1		GO:0008889,glycerophosphodiester phosphodiesterase activity	GO:0006071,glycerol metabolic process;GO:0046475,glycerophospholipid catabolic process
DVH24_032374	UBX domain-containing protein	0.57676	0.0258117	0.0708509	-1	GO:0005829,cytosol;GO:0005634,nucleus	GO:0043130,ubiquitin binding	GO:0000045,autophagosome assembly;GO:0007030,Golgi organization;GO:0061025,membrane fusion;GO:0031468,nuclear membrane reassembly;GO:0043161,proteasome-mediated ubiquitin-dependent protein catabolic process
DVH24_032442	RRM domain-containing protein	6.15414	0.000132097	0.00378473	1		GO:0003729,mRNA binding	GO:0006417,regulation of translation
DVH24_006141	Ketol-acid reductoisomerase	1.5765	0.000852607	0.00950351	1	GO:0009507,chloroplast;GO:0005739,mitochondrion	GO:0004455,ketol-acid reductoisomerase activity;GO:0046872,metal ion binding	GO:0009097,isoleucine biosynthetic process;GO:0009099,L-valine biosynthetic process
DVH24_032404	GDSL esterase/lipase	0.662013	0.0234648	0.0666606	-1		GO:0016788,hydrolase activity, acting on ester bonds
DVH24_020192	Inositol-pentakisphosphate 2-kinase	1.71269	0.00319533	0.0187923	1	GO:0005634,nucleus	GO:0005524,ATP binding;GO:0035299,inositol-1,3,4,5,6-pentakisphosphate 2-kinase activity;GO:0046872,metal ion binding	GO:0032958,inositol phosphate biosynthetic process
DVH24_000470	Uncharacterized protein	5.39056	0.00115409	0.011031	1
DVH24_000480	GOST seven transmembrane domain-containing protein	1.89018	0.0287611	0.0766104	1	GO:0005794,Golgi apparatus;GO:0016020,membrane
DVH24_020211	Uncharacterized protein	1.56192	0.0103569	0.0386657	1	GO:0031966,mitochondrial membrane
DVH24_031759	Peptide deformylase	1.94847	0.00262738	0.0168092	1	GO:0009507,chloroplast	GO:0046872,metal ion binding;GO:0042586,peptide deformylase activity	GO:0006412,translation
DVH24_032682	Uncharacterized protein	0.589009	0.0100536	0.0379164	-1
DVH24_020133	Filament-like plant protein 4	8.3063	3.87142e-05	0.00223264	1
DVH24_031859	type II protein arginine methyltransferase	1.56191	0.0205007	0.0611931	1	GO:0005739,mitochondrion	GO:1990259,histone H2AQ104 methyltransferase activity;GO:0062122,histone H3K37 methyltransferase activity;GO:0140759,histone H3K56 methyltransferase activity;GO:0035642,histone H3R17 methyltransferase activity;GO:0070611,histone H3R2 methyltransferase activity;GO:0140903,histone H3R26 methyltransferase activity;GO:0140592,histone H3R8 methyltransferase activity;GO:0140984,histone H4K12 methyltran…	GO:0032259,methylation;GO:0032981,mitochondrial respiratory chain complex I assembly
DVH24_020371	Peptidase A1 domain-containing protein	0.591427	0.00896712	0.0350887	-1		GO:0004190,aspartic-type endopeptidase activity	GO:0006508,proteolysis
DVH24_006911	Photosystem II 22 kDa protein	1.73781	0.00372195	0.0203956	1	GO:0009507,chloroplast;GO:0016020,membrane
DVH24_032391	Fe2OG dioxygenase domain-containing protein	1.66314	0.00359206	0.020086	1		GO:0031418,L-ascorbic acid binding;GO:0046872,metal ion binding;GO:0016491,oxidoreductase activity	GO:0009693,ethylene biosynthetic process	mdm:103411280,path:mdm00270,Cysteine and methionine metabolism
DVH24_032030	Uncharacterized protein	8.8667	0.011806	0.0424429	1		GO:0016747,acyltransferase activity, transferring groups other than amino-acyl groups
DVH24_020393	MI domain-containing protein	1.95446	0.0276707	0.0744739	1	GO:0016281,eukaryotic translation initiation factor 4F complex	GO:0003729,mRNA binding;GO:0003743,translation initiation factor activity
DVH24_032070	UBR-type domain-containing protein	2.39534	0.032488	0.0827169	1	GO:0005829,cytosol;GO:0009506,plasmodesma	GO:0008270,zinc ion binding	GO:0009926,auxin polar transport
DVH24_020621	Calcium-transporting ATPase	1.50445	0.0375167	0.0913315	1	GO:0043231,intracellular membrane-bounded organelle;GO:0005886,plasma membrane	GO:0005524,ATP binding;GO:0016887,ATP hydrolysis activity;GO:0005516,calmodulin binding;GO:0005388,P-type calcium transporter activity
DVH24_020691	Polyadenylate-binding protein	1.56322	0.00370569	0.0203813	1	GO:0005737,cytoplasm	GO:0003723,RNA binding	GO:0006417,regulation of translation
DVH24_006772	Uncharacterized protein	1.98879	4.92729e-05	0.00254595	1		GO:0003989,acetyl-CoA carboxylase activity;GO:0005524,ATP binding;GO:0046872,metal ion binding	GO:0006633,fatty acid biosynthetic process;GO:2001295,malonyl-CoA biosynthetic process
DVH24_032711	protein-serine/threonine phosphatase	1.57936	0.00234816	0.0159225	1	GO:0016020,membrane	GO:0033192,calmodulin-dependent protein phosphatase activity;GO:0140791,histone H2AXS140 phosphatase activity;GO:1990439,MAP kinase serine/threonine phosphatase activity;GO:0046872,metal ion binding;GO:0017018,myosin phosphatase activity;GO:0180006,RNA polymerase II CTD heptapeptide repeat S2 phosphatase activity;GO:0180007,RNA polymerase II CTD heptapeptide repeat S5 phosphatase activity;GO:0180…
DVH24_020058	CCT-beta (Fragment)	2.07732	0.0164606	0.052992	1	GO:0005832,chaperonin-containing T-complex	GO:0005524,ATP binding;GO:0016887,ATP hydrolysis activity;GO:0140662,ATP-dependent protein folding chaperone;GO:0051082,unfolded protein binding
DVH24_020399	Transmembrane 9 superfamily member	5.90899	0.00822466	0.0332117	1	GO:0010008,endosome membrane;GO:0000139,Golgi membrane		GO:0072657,protein localization to membrane
DVH24_020429	Aspartate aminotransferase	1.50272	0.000814404	0.00933892	1	GO:0016020,membrane;GO:1990904,ribonucleoprotein complex;GO:0005840,ribosome	GO:0004069,L-aspartate:2-oxoglutarate aminotransferase activity;GO:0004659,prenyltransferase activity;GO:0030170,pyridoxal phosphate binding;GO:0003735,structural constituent of ribosome	GO:0006520,amino acid metabolic process;GO:0006412,translation
DVH24_020439	Glycine cleavage system P protein	1.64768	0.00313001	0.0185923	1	GO:0048046,apoplast;GO:0009941,chloroplast envelope;GO:0005960,glycine cleavage complex;GO:0005739,mitochondrion	GO:0016594,glycine binding;GO:0004375,glycine dehydrogenase (decarboxylating) activity;GO:0030170,pyridoxal phosphate binding;GO:0043565,sequence-specific DNA binding;GO:0008270,zinc ion binding	GO:0019464,glycine decarboxylation via glycine cleavage system;GO:0006355,regulation of DNA-templated transcription
DVH24_032460	Cation-transporting P-type ATPase C-terminal domain-containing protein	2.20041	0.000645463	0.00817495	1	GO:0009507,chloroplast;GO:0005886,plasma membrane	GO:0000166,nucleotide binding;GO:0005388,P-type calcium transporter activity
DVH24_021001	Aspartate/glutamate/uridylate kinase domain-containing protein	1.68068	0.00347075	0.019677	1	GO:0009534,chloroplast thylakoid	GO:0003991,acetylglutamate kinase activity	GO:0006526,L-arginine biosynthetic process
DVH24_020020	AB hydrolase-1 domain-containing protein	1.60466	0.00226266	0.0156242	1	GO:0009507,chloroplast	GO:0047746,chlorophyllase activity	GO:0015994,chlorophyll metabolic process
DVH24_032519	Inhibitor I9 domain-containing protein	1.5052	0.0154406	0.050813	1		GO:0004252,serine-type endopeptidase activity	GO:0006508,proteolysis
DVH24_032540	Transmembrane 9 superfamily member	1.83072	0.00334352	0.0192621	1	GO:0010008,endosome membrane;GO:0000139,Golgi membrane		GO:0072657,protein localization to membrane
DVH24_032609	Uncharacterized protein	2.12007	0.00471403	0.0232184	1	GO:0022625,cytosolic large ribosomal subunit;GO:0016020,membrane	GO:0015098,molybdate ion transmembrane transporter activity;GO:0003723,RNA binding;GO:0003735,structural constituent of ribosome	GO:0006412,translation
DVH24_020238	Phospholipid/glycerol acyltransferase domain-containing protein	3.19589	0.0380592	0.0921555	1	GO:0005783,endoplasmic reticulum;GO:0016020,membrane	GO:0071618,lysophosphatidylethanolamine acyltransferase activity;GO:0008374,O-acyltransferase activity	GO:0008654,phospholipid biosynthetic process
DVH24_020130	5'-3' exoribonuclease	1.56404	0.00638181	0.0280162	1	GO:0005634,nucleus	GO:0004534,5'-3' RNA exonuclease activity;GO:0003723,RNA binding;GO:0008270,zinc ion binding	GO:0006397,mRNA processing;GO:0000956,nuclear-transcribed mRNA catabolic process;GO:0006364,rRNA processing
DVH24_033095	50S ribosomal protein L21, chloroplastic	1.53959	0.00167314	0.0132241	1	GO:0005737,cytoplasm;GO:1990904,ribonucleoprotein complex;GO:0005840,ribosome	GO:0019843,rRNA binding;GO:0003735,structural constituent of ribosome	GO:0006412,translation
DVH24_033115	Elongation factor 1-gamma	1.57516	0.00144492	0.0124209	1		GO:0004364,glutathione transferase activity;GO:0003746,translation elongation factor activity
DVH24_032620	N-acetyl-D-glucosamine kinase	7.46269	0.000417491	0.00659546	1		GO:0045127,N-acetylglucosamine kinase activity
DVH24_020973	C2H2-type domain-containing protein	3.4533	0.0348825	0.0869867	1	GO:0030687,preribosome, large subunit precursor		GO:0042273,ribosomal large subunit biogenesis
DVH24_020200	Glucose-1-phosphate adenylyltransferase	2.20558	6.99653e-05	0.00288607	1	GO:0009507,chloroplast	GO:0005524,ATP binding;GO:0008878,glucose-1-phosphate adenylyltransferase activity	GO:0005978,glycogen biosynthetic process;GO:0019252,starch biosynthetic process
DVH24_020993	Lunapark domain-containing protein	3.01353	0.0191826	0.0584537	1	GO:0071782,endoplasmic reticulum tubular network;GO:0016020,membrane		GO:0071786,endoplasmic reticulum tubular network organization
DVH24_020230	5'-nucleotidase domain-containing protein 4	23.5796	0.00137919	0.0121397	1		GO:0008253,5'-nucleotidase activity
DVH24_020250	GYF domain-containing protein	2.82307	0.017678	0.0554128	1
DVH24_020378	Rieske domain-containing protein	1.52067	0.0220294	0.0640504	1	GO:0009507,chloroplast;GO:0016020,membrane	GO:0051537,2 iron, 2 sulfur cluster binding;GO:0010277,chlorophyllide a oxygenase activity;GO:0046872,metal ion binding	GO:0045036,protein targeting to chloroplast
DVH24_020729	Vacuolar import/degradation Vid27 C-terminal domain-containing protein	1.68657	0.023456	0.0666606	1	GO:0005737,cytoplasm;GO:0005634,nucleus
DVH24_020418	Signal peptidase complex subunit 2	1.78327	4.06671e-05	0.00228796	1	GO:0005787,signal peptidase complex	GO:0005524,ATP binding;GO:0016887,ATP hydrolysis activity	GO:0034605,cellular response to heat;GO:0042026,protein refolding;GO:0006465,signal peptide processing
DVH24_033255	CSN8/PSMD8/EIF3K domain-containing protein	3.97114	0.0222311	0.0645103	1	GO:0005886,plasma membrane		GO:0098542,defense response to other organism
DVH24_035227	AAA+ ATPase domain-containing protein	4.3405	0.00150317	0.0126026	1		GO:0005524,ATP binding;GO:0016887,ATP hydrolysis activity
DVH24_032428	Uncharacterized protein	0.615674	0.00459558	0.022784	-1	GO:0005884,actin filament;GO:0032432,actin filament bundle;GO:0005737,cytoplasm	GO:0051015,actin filament binding	GO:0051017,actin filament bundle assembly;GO:0051639,actin filament network formation
DVH24_035306	Uncharacterized protein (Fragment)	0.353931	0.0345273	0.0863911	-1	GO:0005737,cytoplasm	GO:0016279,protein-lysine N-methyltransferase activity
DVH24_020558	DUF3054 domain-containing protein	4.10262	0.0332203	0.0841845	1	GO:0016020,membrane
DVH24_020490	Uncharacterized protein	1.79206	0.00367073	0.020306	1	GO:0016020,membrane	GO:0042393,histone binding;GO:0046872,metal ion binding	GO:0006355,regulation of DNA-templated transcription
DVH24_033394	Protein phosphatase methylesterase 1	19.8416	1.55787e-07	0.000231343	1		GO:0051722,protein C-terminal methylesterase activity
DVH24_033414	Tubulin alpha chain	2.1444	0.00451199	0.0225781	1	GO:0005874,microtubule	GO:0005525,GTP binding;GO:0016787,hydrolase activity;GO:0005200,structural constituent of cytoskeleton	GO:0007017,microtubule-based process	mdm:103410967,path:mdm04145,Phagosome;mdm:103410967,path:mdm04814,Motor proteins;mdm:103416275,path:mdm04145,Phagosome;mdm:103416275,path:mdm04814,Motor proteins
DVH24_020620	AB hydrolase-1 domain-containing protein	2.07985	0.049051	0.10896	1
DVH24_033256	Pinin/SDK/MemA protein domain-containing protein	3.36148	0.00542385	0.0254649	1	GO:0071013,catalytic step 2 spliceosome		GO:0006397,mRNA processing;GO:0008380,RNA splicing
DVH24_020047	Protein kinase domain-containing protein	6.66815	0.00066201	0.00826122	1	GO:0005886,plasma membrane	GO:0005524,ATP binding;GO:0004674,protein serine/threonine kinase activity	GO:0009742,brassinosteroid mediated signaling pathway
DVH24_035547	Pre-rRNA-processing protein RIX1 N-terminal domain-containing protein	4.15577	0.0118769	0.0425504	1	GO:0005634,nucleus		GO:0006364,rRNA processing
DVH24_020137	C3H1-type domain-containing protein	1.77867	0.000860326	0.00950351	1		GO:0005516,calmodulin binding;GO:0003677,DNA binding;GO:0046872,metal ion binding
DVH24_006927	SWI/SNF complex subunit SWI3C	3.30367	0.0239486	0.0674831	1	GO:0005634,nucleus	GO:0003677,DNA binding;GO:0008270,zinc ion binding
DVH24_033556	J domain-containing protein	2.16615	0.000105592	0.00356373	1
DVH24_033252	Uncharacterized protein	1.51339	0.0418144	0.0980676	1	GO:0009706,chloroplast inner membrane	GO:0009922,fatty acid elongase activity	GO:0006633,fatty acid biosynthetic process;GO:0099402,plant organ development
DVH24_033596	GRAM domain-containing protein	8.47137	0.00143828	0.0124209	1
DVH24_013625	Exocyst subunit Exo70 family protein	1.55685	0.0358688	0.0886645	1	GO:0000145,exocyst	GO:0005546,phosphatidylinositol-4,5-bisphosphate binding	GO:0006887,exocytosis;GO:0015031,protein transport
DVH24_020086	PCI domain-containing protein	1.55647	0.00589211	0.0267498	1	GO:0008541,proteasome regulatory particle, lid subcomplex	GO:0030234,enzyme regulator activity	GO:0042176,regulation of protein catabolic process;GO:0006511,ubiquitin-dependent protein catabolic process
DVH24_020085	DNA/RNA-binding protein Alba-like domain-containing protein	4.06557	0.00322152	0.0188902	1		GO:0003676,nucleic acid binding
DVH24_035395	Uncharacterized protein	1.81146	0.0220462	0.0640677	1			GO:0006950,response to stress	mdm:103444228,path:mdm04141,Protein processing in endoplasmic reticulum
DVH24_020407	DNA-directed RNA polymerase subunit beta	1.8176	0.021739	0.063548	1	GO:0000428,DNA-directed RNA polymerase complex	GO:0004106,chorismate mutase activity;GO:0003677,DNA binding;GO:0046872,metal ion binding;GO:0001065,mitochondrial single subunit type RNA polymerase activity;GO:0001066,plastid single subunit type RNA polymerase activity;GO:0032549,ribonucleoside binding;GO:0001054,RNA polymerase I activity;GO:0001055,RNA polymerase II activity;GO:0001056,RNA polymerase III activity;GO:0001057,RNA polymerase IV …	GO:0009073,aromatic amino acid family biosynthetic process;GO:0046417,chorismate metabolic process
DVH24_020136	Methyltransferase type 11 domain-containing protein	2.62247	0.0451704	0.103356	1	GO:0012505,endomembrane system;GO:0016020,membrane	GO:0008168,methyltransferase activity	GO:0032259,methylation
DVH24_020215	RIN4 pathogenic type III effector avirulence factor Avr cleavage site domain-containing protein	5.45391	2.81867e-06	0.000737963	1
DVH24_035535	Coatomer subunit delta	1.54969	0.00132579	0.0118803	1	GO:0030126,COPI vesicle coat;GO:0000139,Golgi membrane		GO:0006888,endoplasmic reticulum to Golgi vesicle-mediated transport;GO:0051645,Golgi localization;GO:0015031,protein transport;GO:0006890,retrograde vesicle-mediated transport, Golgi to endoplasmic reticulum
DVH24_033462	Pectin acetylesterase	2.10016	5.74868e-05	0.00277613	1	GO:0005576,extracellular region;GO:0009505,plant-type cell wall	GO:0052793,pectin acetylesterase activity	GO:0071555,cell wall organization
DVH24_033181	UDP-glucose:glycoprotein glucosyltransferase	9.38486	0.0019028	0.0142963	1	GO:0005788,endoplasmic reticulum lumen	GO:0003980,UDP-glucose:glycoprotein glucosyltransferase activity;GO:0051082,unfolded protein binding	GO:0036503,ERAD pathway;GO:0018279,protein N-linked glycosylation via asparagine
DVH24_006766	Glycoside hydrolase family 5 domain-containing protein	0.597287	0.000652159	0.00820917	-1	GO:0015629,actin cytoskeleton;GO:0005737,cytoplasm	GO:0051015,actin filament binding;GO:0016985,mannan endo-1,4-beta-mannosidase activity	GO:0051017,actin filament bundle assembly;GO:0016477,cell migration;GO:0007163,establishment or maintenance of cell polarity;GO:0000272,polysaccharide catabolic process
DVH24_033331	DDB1- and CUL4-associated factor 13	3.05583	0.0464821	0.105102	1	GO:0005730,nucleolus;GO:0032040,small-subunit processome		GO:0000462,maturation of SSU-rRNA from tricistronic rRNA transcript (SSU-rRNA, 5.8S rRNA, LSU-rRNA);GO:0016567,protein ubiquitination
PSD2	Phosphatidylserine decarboxylase proenzyme 2	1.58852	0.0163265	0.0526053	1	GO:0016020,membrane	GO:0005509,calcium ion binding;GO:0004609,phosphatidylserine decarboxylase activity	GO:0006646,phosphatidylethanolamine biosynthetic process;GO:0016540,protein autoprocessing
DVH24_033351	E3 ubiquitin-protein ligase RNF170	8.89897	0.000479915	0.00690241	1	GO:0012505,endomembrane system;GO:0016020,membrane	GO:0046872,metal ion binding;GO:0061630,ubiquitin protein ligase activity
DVH24_020054	Dehydrin	0.465028	0.00106578	0.0106938	-1	GO:0005829,cytosol;GO:0016020,membrane		GO:0009631,cold acclimation;GO:0009737,response to abscisic acid;GO:0009414,response to water deprivation
DVH24_013994	Hyaluronan/mRNA-binding protein domain-containing protein	24.1517	0.000132217	0.00378473	1	GO:0005737,cytoplasm;GO:0005634,nucleus	GO:0003729,mRNA binding
DVH24_014085	Small ribosomal subunit protein uS15 N-terminal domain-containing protein	2.46947	0.000111081	0.00358896	1	GO:0022627,cytosolic small ribosomal subunit;GO:0005730,nucleolus	GO:0070181,small ribosomal subunit rRNA binding;GO:0003735,structural constituent of ribosome	GO:0006412,translation	mdm:103436069,path:mdm03010,Ribosome
DVH24_013776	F5/8 type C domain-containing protein	1.90367	0.00223242	0.0155094	1
DVH24_020897	Uncharacterized protein	1.60938	0.00309076	0.0184345	1	GO:0016020,membrane
DVH24_020154	TIR domain-containing protein	2.93254	0.0187176	0.0575182	1			GO:0006952,defense response;GO:0007165,signal transduction
DVH24_033561	Eukaryotic translation initiation factor 3 subunit C	1.54346	0.00356538	0.0200174	1	GO:0016282,eukaryotic 43S preinitiation complex;GO:0033290,eukaryotic 48S preinitiation complex;GO:0005852,eukaryotic translation initiation factor 3 complex	GO:0003723,RNA binding;GO:0003743,translation initiation factor activity;GO:0031369,translation initiation factor binding	GO:0001732,formation of cytoplasmic translation initiation complex
DVH24_014245	Phospholipid/glycerol acyltransferase domain-containing protein	8.68763	0.00236971	0.0159544	1	GO:0016020,membrane	GO:0090447,glycerol-3-phosphate 2-O-acyltransferase activity;GO:0016791,phosphatase activity	GO:0010143,cutin biosynthetic process	mdm:103401898,path:mdm00561,Glycerolipid metabolism;mdm:103401898,path:mdm00564,Glycerophospholipid metabolism
DVH24_014255	Mediator complex subunit Med12 domain-containing protein	3.57763	0.0228348	0.0655512	1	GO:0016592,mediator complex	GO:0003712,transcription coregulator activity	GO:0006357,regulation of transcription by RNA polymerase II
DVH24_020957	Disease resistance N-terminal domain-containing protein	2.53657	0.0499601	0.110239	1			GO:0006952,defense response
DVH24_013996	Mago nashi-like protein	1.60056	0.0181872	0.0564431	1	GO:0035145,exon-exon junction complex		GO:0008380,RNA splicing	mdm:103439007,path:mdm03040,Spliceosome;mdm:103439007,path:mdm03013,Nucleocytoplasmic transport;mdm:103439007,path:mdm03015,mRNA surveillance pathway
DVH24_014164	Uncharacterized protein	1.62992	0.00387924	0.0208857	1	GO:0005778,peroxisomal membrane	GO:0042802,identical protein binding	GO:0016559,peroxisome fission;GO:0044375,regulation of peroxisome size
DVH24_013692	Uncharacterized protein	0.616052	0.00650363	0.0283847	-1
DVH24_014214	Large ribosomal subunit protein uL5c	1.94577	0.000449775	0.00676371	1	GO:1990904,ribonucleoprotein complex;GO:0005840,ribosome	GO:0003735,structural constituent of ribosome	GO:0006412,translation
DVH24_014274	C2 domain-containing protein	1.647	0.000948158	0.00998591	1	GO:0016020,membrane
DVH24_020464	RNA helicase	1.75887	0.0020452	0.0147972	1		GO:0005524,ATP binding;GO:0016787,hydrolase activity;GO:0003724,RNA helicase activity;GO:0003743,translation initiation factor activity
DVH24_020504	KH type-2 domain-containing protein	1.8144	0.000855896	0.00950351	1	GO:0022627,cytosolic small ribosomal subunit;GO:0005634,nucleus	GO:0019843,rRNA binding;GO:0003735,structural constituent of ribosome	GO:0006412,translation
DVH24_014236	ATP-dependent helicase BRM	2.14146	0.000601063	0.00786944	1	GO:0005634,nucleus	GO:0005524,ATP binding;GO:0004386,helicase activity;GO:0016787,hydrolase activity	GO:0006355,regulation of DNA-templated transcription;GO:0048731,system development
DVH24_013661	XS domain-containing protein	3.46401	0.0243894	0.0680795	1			GO:0031047,regulatory ncRNA-mediated gene silencing
DVH24_016156	PsbP C-terminal domain-containing protein	1.52229	0.00637618	0.0280162	1	GO:0019898,extrinsic component of membrane;GO:0009654,photosystem II oxygen evolving complex	GO:0005509,calcium ion binding	GO:0015979,photosynthesis
DVH24_013663	cyclin-dependent kinase	2.3769	0.0394362	0.0942987	1	GO:0000307,cyclin-dependent protein kinase holoenzyme complex;GO:0005737,cytoplasm;GO:0005634,nucleus	GO:0005524,ATP binding;GO:0030332,cyclin binding;GO:0004693,cyclin-dependent protein serine/threonine kinase activity	GO:0051301,cell division;GO:0000082,G1/S transition of mitotic cell cycle;GO:0010389,regulation of G2/M transition of mitotic cell cycle;GO:0010468,regulation of gene expression;GO:0051445,regulation of meiotic cell cycle;GO:0007165,signal transduction
DVH24_033109	BUB1 N-terminal domain-containing protein	1.83809	0.00480298	0.0235199	1		GO:0008422,beta-glucosidase activity	GO:0005975,carbohydrate metabolic process
DVH24_014102	Proteasome subunit beta	0.126342	5.29921e-05	0.00269037	-1	GO:0005737,cytoplasm;GO:0005634,nucleus;GO:0005839,proteasome core complex		GO:0051603,proteolysis involved in protein catabolic process	mdm:103426307,path:mdm03050,Proteasome
DVH24_014152	Thioesterase domain-containing protein	1.60582	0.00630833	0.0278806	1		GO:0047617,fatty acyl-CoA hydrolase activity
DVH24_020854	Tocopherol cyclase	2.90996	0.0246475	0.0685102	1		GO:0009976,tocopherol cyclase activity
DVH24_024033	CN hydrolase domain-containing protein	1.50281	0.00165073	0.013138	1	GO:0005737,cytoplasm	GO:0016811,hydrolase activity, acting on carbon-nitrogen (but not peptide) bonds, in linear amides
DVH24_013953	Palmitoyl-protein thioesterase 1	1.57218	0.0293597	0.0774409	1	GO:0043231,intracellular membrane-bounded organelle	GO:0098599,palmitoyl hydrolase activity;GO:0016790,thiolester hydrolase activity
DVH24_033510	GATA domain class transcription factor	2.51073	0.00354175	0.0199282	1	GO:0005634,nucleus	GO:0043565,sequence-specific DNA binding;GO:0008270,zinc ion binding	GO:0006355,regulation of DNA-templated transcription
DVH24_033339	Threonylcarbamoyladenosine tRNA methylthiotransferase	3.63971	0.0348084	0.0868657	1	GO:0005783,endoplasmic reticulum;GO:0016020,membrane	GO:0051539,4 iron, 4 sulfur cluster binding;GO:0046872,metal ion binding;GO:0035598,N6-threonylcarbomyladenosine methylthiotransferase activity;GO:0061712,tRNA (N(6)-L-threonylcarbamoyladenosine(37)-C(2))-methylthiotransferase
DVH24_011878	ATP-dependent RNA helicase	3.00127	0.00902728	0.0352313	1		GO:0005524,ATP binding;GO:0016787,hydrolase activity;GO:0003723,RNA binding;GO:0003724,RNA helicase activity
DVH24_033127	Cytochrome P450	10.4975	3.38171e-06	0.000743976	1	GO:0016020,membrane	GO:0020037,heme binding;GO:0005506,iron ion binding;GO:0004497,monooxygenase activity;GO:0016705,oxidoreductase activity, acting on paired donors, with incorporation or reduction of molecular oxygen
DVH24_014271	AT-hook motif nuclear-localized protein	4.5269	0.00383273	0.0207326	1	GO:0016020,membrane;GO:0005634,nucleus	GO:0003680,minor groove of adenine-thymine-rich DNA binding
DVH24_033137	Ribosomal protein L3	1.8277	0.000349762	0.00595297	1	GO:0022625,cytosolic large ribosomal subunit	GO:0003723,RNA binding;GO:0003735,structural constituent of ribosome	GO:0006412,translation
DVH24_033147	Ion channel POLLUX	1.82227	0.0399373	0.0950403	1	GO:0005783,endoplasmic reticulum;GO:0031965,nuclear membrane	GO:0005509,calcium ion binding	GO:0032469,endoplasmic reticulum calcium ion homeostasis;GO:0034220,monoatomic ion transmembrane transport
DVH24_024413	uroporphyrinogen decarboxylase	1.72976	0.00227835	0.0156499	1		GO:0004853,uroporphyrinogen decarboxylase activity	GO:0015995,chlorophyll biosynthetic process;GO:0006782,protoporphyrinogen IX biosynthetic process
DVH24_015822	BZIP domain-containing protein	9.72667	0.000126304	0.00370792	1	GO:0005634,nucleus	GO:0003700,DNA-binding transcription factor activity	GO:0045893,positive regulation of DNA-templated transcription
DVH24_016153	ADP/ATP translocase	2.10952	8.72068e-05	0.00322753	1	GO:0005743,mitochondrial inner membrane	GO:0005471,ATP:ADP antiporter activity	GO:0140021,mitochondrial ADP transmembrane transport;GO:1990544,mitochondrial ATP transmembrane transport
DVH24_024332	HMG box domain-containing protein	2.32319	0.000151858	0.00402991	1	GO:0000785,chromatin;GO:0005634,nucleus	GO:0003682,chromatin binding;GO:0003677,DNA binding;GO:0030527,structural constituent of chromatin	GO:0006325,chromatin organization
DVH24_016183	Large ribosomal subunit protein uL6 N-terminal domain-containing protein	1.59377	0.00202419	0.0147524	1	GO:0022625,cytosolic large ribosomal subunit	GO:0003723,RNA binding;GO:0003735,structural constituent of ribosome	GO:0002181,cytoplasmic translation;GO:0000027,ribosomal large subunit assembly
DVH24_033337	SAC domain-containing protein	3.83932	0.000189825	0.00451024	1	GO:0012505,endomembrane system;GO:0000326,protein storage vacuole;GO:0005774,vacuolar membrane	GO:0046872,metal ion binding;GO:0043813,phosphatidylinositol-3,5-bisphosphate 5-phosphatase activity	GO:0046856,phosphatidylinositol dephosphorylation
DVH24_024374	S1 motif domain-containing protein	7.88858	0.0112711	0.0410083	1	GO:0033290,eukaryotic 48S preinitiation complex;GO:0005850,eukaryotic translation initiation factor 2 complex	GO:0043022,ribosome binding;GO:0003723,RNA binding;GO:0003743,translation initiation factor activity		mdm:103427484,path:mdm04141,Protein processing in endoplasmic reticulum
DVH24_024020	Peptidase M1 leukotriene A4 hydrolase/aminopeptidase C-terminal domain-containing protein	1.53815	0.0017631	0.0136906	1	GO:0005829,cytosol	GO:0008237,metallopeptidase activity;GO:0008270,zinc ion binding	GO:0006508,proteolysis
DVH24_016152	ADP/ATP translocase	2.09644	0.000601464	0.00786944	1	GO:0005743,mitochondrial inner membrane	GO:0005471,ATP:ADP antiporter activity	GO:0140021,mitochondrial ADP transmembrane transport;GO:1990544,mitochondrial ATP transmembrane transport
DVH24_013619	Uncharacterized protein	3.32619	0.0214814	0.063128	1	GO:0048188,Set1C/COMPASS complex
DVH24_033557	carbonic anhydrase	4.42044	0.00973223	0.0369862	1	GO:0030131,clathrin adaptor complex;GO:0005794,Golgi apparatus	GO:0004089,carbonate dehydratase activity;GO:0008270,zinc ion binding	GO:0015976,carbon utilization;GO:0006886,intracellular protein transport;GO:0016192,vesicle-mediated transport
DVH24_024140	Actin	1.78602	0.00161886	0.0129946	1	GO:0005856,cytoskeleton	GO:0005524,ATP binding		mdm:103445585,path:mdm04814,Motor proteins
DVH24_016184	RRM domain-containing protein	1.55587	0.0133243	0.0459617	1	GO:0009535,chloroplast thylakoid membrane;GO:1990904,ribonucleoprotein complex	GO:0003729,mRNA binding	GO:1901259,chloroplast rRNA processing
DVH24_042565	40S ribosomal protein S6	2.6271	0.000608382	0.0078827	1	GO:1990904,ribonucleoprotein complex;GO:0005840,ribosome	GO:0003735,structural constituent of ribosome	GO:0006412,translation	mdm:103448627,path:mdm03010,Ribosome
DVH24_024762	DNA-directed RNA polymerase III subunit RPC3	7.16694	2.00967e-05	0.00175551	1	GO:0005666,RNA polymerase III complex	GO:0003697,single-stranded DNA binding	GO:0006351,DNA-templated transcription	mdm:103439760,path:mdm03020,RNA polymerase
DVH24_024792	Fibrillarin	1.94633	0.000463705	0.00684451	1	GO:0031428,box C/D methylation guide snoRNP complex;GO:0005730,nucleolus;GO:0032040,small-subunit processome	GO:1990259,histone H2AQ104 methyltransferase activity;GO:0003723,RNA binding;GO:0008649,rRNA methyltransferase activity	GO:0000494,box C/D sno(s)RNA 3'-end processing
DVH24_024190	Aspartate/glutamate/uridylate kinase domain-containing protein	1.69271	0.0102216	0.0383237	1	GO:0005737,cytoplasm	GO:0005524,ATP binding;GO:0004349,glutamate 5-kinase activity;GO:0004350,glutamate-5-semialdehyde dehydrogenase activity	GO:0055129,L-proline biosynthetic process
DVH24_024674	C3H1-type domain-containing protein	5.18584	0.0259942	0.0711755	1		GO:0003677,DNA binding;GO:0046872,metal ion binding
DVH24_025053	Major facilitator superfamily (MFS) profile domain-containing protein	1.94802	1.22354e-05	0.00129782	1	GO:0016020,membrane;GO:0005739,mitochondrion	GO:0022857,transmembrane transporter activity	GO:1904659,D-glucose transmembrane transport;GO:0032981,mitochondrial respiratory chain complex I assembly
DVH24_014160	Methyltransferase	2.42669	0.0492257	0.109092	1	GO:0005768,endosome;GO:0016020,membrane;GO:0005802,trans-Golgi network	GO:0008757,S-adenosylmethionine-dependent methyltransferase activity	GO:0032259,methylation
DVH24_024824	Trafficking protein particle complex subunit	2.93736	0.00511373	0.0243589	1	GO:0005783,endoplasmic reticulum;GO:0005794,Golgi apparatus;GO:0030008,TRAPP complex		GO:0006888,endoplasmic reticulum to Golgi vesicle-mediated transport
DVH24_013838	Acyl carrier protein	4.95213	0.000103787	0.00354307	1			GO:0006633,fatty acid biosynthetic process
DVH24_025052	Laccase	0.408703	0.0340043	0.0856301	-1	GO:0048046,apoplast;GO:0016020,membrane	GO:0005507,copper ion binding;GO:0052716,hydroquinone:oxygen oxidoreductase activity	GO:0046274,lignin catabolic process
DVH24_025072	Uncharacterized protein	1.59698	0.00111313	0.0108572	1	GO:0009706,chloroplast inner membrane;GO:0009535,chloroplast thylakoid membrane
DVH24_013657	HMA domain-containing protein	0.618082	0.0484315	0.107949	-1		GO:0046872,metal ion binding
DVH24_014029	Protein transport protein Sec61 subunit beta	1.7592	0.00700762	0.0295844	1	GO:0005784,Sec61 translocon complex		GO:0006886,intracellular protein transport	mdm:103439030,path:mdm03060,Protein export;mdm:103439030,path:mdm04141,Protein processing in endoplasmic reticulum;mdm:103439030,path:mdm04145,Phagosome
DVH24_024329	Arginyl-tRNA--protein transferase	4.14587	0.000425919	0.00665778	1	GO:0005737,cytoplasm	GO:0004057,arginyl-tRNA--protein transferase activity
DVH24_013697	DEAD/DEAH box helicase domain-containing protein	4.79376	0.00144144	0.0124209	1		GO:0005524,ATP binding;GO:0004386,helicase activity;GO:0016787,hydrolase activity;GO:0003676,nucleic acid binding
DVH24_013998	DUF3598 domain-containing protein	15.6074	0.000176995	0.00431743	1
DVH24_014079	transketolase	1.76816	0.000439953	0.00671236	1	GO:0005829,cytosol	GO:0005524,ATP binding;GO:0140664,ATP-dependent DNA damage sensor activity;GO:0003677,DNA binding;GO:0046872,metal ion binding;GO:0004802,transketolase activity	GO:0006281,DNA repair;GO:0006098,pentose-phosphate shunt
DVH24_025024	TATA-binding protein interacting (TIP20) domain-containing protein	1.51616	0.000779325	0.00914859	1			GO:0010265,SCF complex assembly
DVH24_015891	GRF-type domain-containing protein	1.82698	0.00617611	0.0276224	1	GO:0005737,cytoplasm;GO:0005634,nucleus	GO:0000175,3'-5'-RNA exonuclease activity;GO:0042054,histone methyltransferase activity;GO:0003676,nucleic acid binding;GO:0016274,protein-arginine N-methyltransferase activity;GO:0008270,zinc ion binding	GO:0032259,methylation
DVH24_013787	DM2 domain-containing protein	4.59986	0.00284456	0.0177486	1
DVH24_024441	Ubiquinol-cytochrome c reductase complex 6.7 kDa protein	7.74366	0.00994315	0.0375954	1
DVH24_024461	Import inner membrane translocase subunit	1.52627	0.0175025	0.0550952	1	GO:0043231,intracellular membrane-bounded organelle;GO:0016020,membrane
DVH24_024719	SIS domain-containing protein	0.217558	0.00738433	0.0307163	-1	GO:0016020,membrane	GO:0097367,carbohydrate derivative binding;GO:0016853,isomerase activity;GO:0004864,protein phosphatase inhibitor activity	GO:1901135,carbohydrate derivative metabolic process;GO:0009966,regulation of signal transduction
DVH24_016051	Ancestral coatomer element 1 Sec16/Sec31 domain-containing protein	1.73568	0.00266917	0.0169604	1	GO:0030127,COPII vesicle coat;GO:0070971,endoplasmic reticulum exit site	GO:0005198,structural molecule activity	GO:0090110,COPII-coated vesicle cargo loading;GO:0007029,endoplasmic reticulum organization;GO:0015031,protein transport
DVH24_015829	Uncharacterized protein	2.36295	0.00308826	0.0184345	1	GO:0000775,chromosome, centromeric region;GO:0005634,nucleus	GO:0003690,double-stranded DNA binding;GO:0042054,histone methyltransferase activity;GO:0008270,zinc ion binding	GO:0032259,methylation
DVH24_016081	Ribosomal protein	1.88525	0.000138405	0.003901	1	GO:0015934,large ribosomal subunit	GO:0019843,rRNA binding;GO:0003735,structural constituent of ribosome	GO:0006412,translation
DVH24_024759	Tubulin beta chain	2.0881	0.000851635	0.00950351	1	GO:0005874,microtubule	GO:0005525,GTP binding;GO:0003924,GTPase activity;GO:0005200,structural constituent of cytoskeleton	GO:0007017,microtubule-based process	mdm:103439762,path:mdm04145,Phagosome;mdm:103439762,path:mdm04814,Motor proteins
DVH24_024769	tripeptidyl-peptidase II	1.50059	0.00398353	0.0211001	1		GO:0004177,aminopeptidase activity;GO:0004252,serine-type endopeptidase activity;GO:0008240,tripeptidyl-peptidase activity	GO:0071555,cell wall organization;GO:0006508,proteolysis
DVH24_024809	Pectate lyase superfamily protein domain-containing protein	1.71866	0.00361821	0.0201426	1		GO:0004650,polygalacturonase activity	GO:0005975,carbohydrate metabolic process
DVH24_024870	RRM domain-containing protein	4.87816	0.0122808	0.0433439	1	GO:0016020,membrane	GO:0003723,RNA binding
DVH24_024731	Pre-mRNA cleavage factor Im 25 kDa subunit	1.58566	0.000602794	0.00786944	1	GO:0005849,mRNA cleavage factor complex	GO:0003729,mRNA binding	GO:0031124,mRNA 3'-end processing	mdm:103439744,path:mdm03015,mRNA surveillance pathway
DVH24_008398	TMPIT-like protein	1.70875	0.000956902	0.0100602	1	GO:0016020,membrane
DVH24_016181	Clustered mitochondria protein homolog	1.50003	0.000226664	0.00489386	1	GO:0005737,cytoplasm	GO:0003723,RNA binding	GO:0007005,mitochondrion organization;GO:0051640,organelle localization
DVH24_024899	CS domain-containing protein	1.60233	0.0073145	0.0305328	1	GO:0005737,cytoplasm	GO:0051082,unfolded protein binding	GO:0006457,protein folding;GO:0006950,response to stress
DVH24_024940	K Homology domain-containing protein	1.83093	0.00406171	0.0212686	1	GO:1990904,ribonucleoprotein complex;GO:0005840,ribosome	GO:0003723,RNA binding
DVH24_024831	Reticulon-like protein	3.05801	0.0428575	0.0997936	1	GO:0005789,endoplasmic reticulum membrane		GO:0009617,response to bacterium
DVH24_008693	Protein kinase domain-containing protein	22.698	0.00146942	0.0125048	1	GO:0030131,clathrin adaptor complex;GO:0005886,plasma membrane	GO:0005524,ATP binding;GO:0019199,transmembrane receptor protein kinase activity	GO:0045087,innate immune response;GO:0006886,intracellular protein transport;GO:0016192,vesicle-mediated transport
DVH24_024959	Rhodanese domain-containing protein	4.93155	0.00163041	0.0130697	1	GO:0009507,chloroplast
DVH24_008350	RRM domain-containing protein	1.77184	0.001281	0.0117063	1		GO:0003723,RNA binding
DVH24_008528	Myb-like domain-containing protein	1.58324	0.000103446	0.00354307	1		GO:0004527,exonuclease activity;GO:0046872,metal ion binding;GO:0003723,RNA binding
DVH24_014197	3-methyl-2-oxobutanoate hydroxymethyltransferase	1.84293	0.0219887	0.0639947	1	GO:0005739,mitochondrion	GO:0003864,3-methyl-2-oxobutanoate hydroxymethyltransferase activity;GO:0000287,magnesium ion binding	GO:0015940,pantothenate biosynthetic process	mdm:103439167,path:mdm00770,Pantothenate and CoA biosynthesis
DVH24_025039	Rubredoxin-like domain-containing protein	1.58934	0.010093	0.0379936	1	GO:0016020,membrane	GO:0005506,iron ion binding
DVH24_014287	Uncharacterized protein	1.7208	0.0441024	0.101854	1	GO:0005737,cytoplasm	GO:0005524,ATP binding;GO:0016787,hydrolase activity;GO:0003676,nucleic acid binding;GO:0003724,RNA helicase activity
DVH24_024028	CDP-diacylglycerol--glycerol-3-phosphate 3-phosphatidyltransferase	3.36019	0.0364348	0.0894539	1	GO:0009941,chloroplast envelope;GO:0016020,membrane	GO:0008444,CDP-diacylglycerol-glycerol-3-phosphate 3-phosphatidyltransferase activity	GO:0046474,glycerophospholipid biosynthetic process
DVH24_024961	AAA+ ATPase domain-containing protein	1.50232	0.00202967	0.0147567	1	GO:0005741,mitochondrial outer membrane	GO:0005524,ATP binding;GO:0016887,ATP hydrolysis activity
DVH24_015828	AP-4 complex subunit epsilon	1.70833	0.000540889	0.00748923	1	GO:0030124,AP-4 adaptor complex;GO:0005794,Golgi apparatus		GO:0006886,intracellular protein transport;GO:0016192,vesicle-mediated transport
DVH24_007996	S1 motif domain-containing protein	3.8627	0.0463228	0.104902	1		GO:0003676,nucleic acid binding
DVH24_024068	3-ketoacyl-CoA synthase	2.34018	0.0301719	0.0788273	1	GO:0016020,membrane	GO:0009922,fatty acid elongase activity	GO:0006633,fatty acid biosynthetic process
DVH24_008893	ribulose-phosphate 3-epimerase	1.79205	0.00267134	0.0169604	1		GO:0004750,D-ribulose-phosphate 3-epimerase activity	GO:0005975,carbohydrate metabolic process;GO:0006098,pentose-phosphate shunt	mdm:103437847,path:mdm00030,Pentose phosphate pathway;mdm:103437847,path:mdm00040,Pentose and glucuronate interconversions;mdm:103437847,path:mdm00710,Carbon fixation in photosynthetic organisms
DVH24_023937	Adenosine kinase	1.64127	0.00101737	0.0104014	1	GO:0005829,cytosol;GO:0005634,nucleus	GO:0004001,adenosine kinase activity;GO:0005524,ATP binding	GO:0044209,AMP salvage;GO:0006144,purine nucleobase metabolic process;GO:0006166,purine ribonucleoside salvage
DVH24_025001	Large ribosomal subunit protein uL6 alpha-beta domain-containing protein	1.75843	0.000206855	0.00473305	1	GO:0022625,cytosolic large ribosomal subunit	GO:0019843,rRNA binding;GO:0003735,structural constituent of ribosome	GO:0002181,cytoplasmic translation
DVH24_025031	60S ribosomal protein L13	1.58986	0.00398705	0.0211001	1	GO:0022625,cytosolic large ribosomal subunit	GO:0003723,RNA binding;GO:0003735,structural constituent of ribosome	GO:0006412,translation
DVH24_008015	ADF-H domain-containing protein	6.63825	0.00110098	0.0108275	1	GO:0015629,actin cytoskeleton;GO:0016020,membrane	GO:0003779,actin binding	GO:0030042,actin filament depolymerization
DVH24_008943	ATP synthase subunit gamma	2.60574	0.00451274	0.0225781	1	GO:0005743,mitochondrial inner membrane;GO:0045261,proton-transporting ATP synthase complex, catalytic core F(1)	GO:0046933,proton-transporting ATP synthase activity, rotational mechanism		mdm:103437885,path:mdm00190,Oxidative phosphorylation
DVH24_023997	PWWP domain-containing protein	1.71275	0.0471257	0.105912	1
DVH24_008076	Short-chain dehydrogenase TIC 32, chloroplastic-like	1.52885	0.0145517	0.0488898	1
DVH24_024047	ABC-2 type transporter transmembrane domain-containing protein	1.55347	0.00591199	0.0267797	1	GO:0016020,membrane	GO:0140359,ABC-type transporter activity
DVH24_009023	histone deacetylase	7.60723	3.83225e-05	0.00223172	1	GO:0005737,cytoplasm;GO:0000118,histone deacetylase complex	GO:0031078,histone H3K14 deacetylase activity, hydrolytic mechanism;GO:1990162,histone H3K4 deacetylase activity, hydrolytic mechanism;GO:0032129,histone H3K9 deacetylase activity, hydrolytic mechanism;GO:0140937,histone H4K12 deacetylase activity, hydrolytic mechanism;GO:0034739,histone H4K16 deacetylase activity, hydrolytic mechanism;GO:0180032,histone H4K5 deacetylase activity, hydrolytic mech…	GO:0040029,epigenetic regulation of gene expression
DVH24_024097	2-oxoglutarate dehydrogenase, mitochondrial	2.69727	0.000414142	0.00657755	1	GO:0016020,membrane;GO:0005739,mitochondrion;GO:0045252,oxoglutarate dehydrogenase complex	GO:0005525,GTP binding;GO:0003924,GTPase activity;GO:0004591,oxoglutarate dehydrogenase (succinyl-transferring) activity;GO:0030976,thiamine pyrophosphate binding	GO:0006099,tricarboxylic acid cycle
DVH24_024117	UDP-glucuronate decarboxylase	2.38825	0.0394755	0.0943221	1	GO:0005737,cytoplasm	GO:0070403,NAD+ binding;GO:0048040,UDP-glucuronate decarboxylase activity	GO:0042732,D-xylose metabolic process;GO:0033320,UDP-D-xylose biosynthetic process
DVH24_008892	J domain-containing protein	1.85993	0.000656457	0.00820917	1	GO:0016020,membrane
DVH24_023986	Nucleolar complex protein 2 homolog	11.4796	2.17071e-05	0.00181606	1	GO:0030690,Noc1p-Noc2p complex;GO:0030691,Noc2p-Noc3p complex;GO:0005730,nucleolus;GO:0005654,nucleoplasm		GO:0042273,ribosomal large subunit biogenesis
DVH24_024187	mannose-1-phosphate guanylyltransferase	1.7955	0.000222508	0.00487711	1	GO:0005737,cytoplasm	GO:0005525,GTP binding;GO:0004475,mannose-1-phosphate guanylyltransferase (GTP) activity	GO:0009298,GDP-mannose biosynthetic process
DVH24_008117	FAD/NAD(P)-binding domain-containing protein	1.5844	0.0106563	0.0394874	1
DVH24_009042	Phosphatase PP2A regulatory subunit A/Splicing factor 3B subunit 1-like HEAT repeat domain-containing protein	1.52154	0.00138324	0.0121462	1	GO:0005829,cytosol;GO:0005634,nucleus;GO:0000159,protein phosphatase type 2A complex	GO:0019888,protein phosphatase regulator activity
DVH24_016208	Uncharacterized protein	1.88276	0.0176967	0.0554423	1
DVH24_008207	NAB domain-containing protein	1.90615	0.012023	0.0427015	1	GO:0071014,post-mRNA release spliceosomal complex;GO:0071011,precatalytic spliceosome;GO:0000974,Prp19 complex;GO:0071007,U2-type catalytic step 2 spliceosome	GO:0003779,actin binding	GO:0000245,spliceosomal complex assembly
DVH24_008934	Clp R domain-containing protein	1.50768	0.0338735	0.0854026	1	GO:0005737,cytoplasm	GO:0005524,ATP binding;GO:0016887,ATP hydrolysis activity	GO:0034605,cellular response to heat
DVH24_024458	AB hydrolase-1 domain-containing protein	0.638585	0.00372571	0.020397	-1		GO:0080030,methyl indole-3-acetate esterase activity;GO:0080032,methyl jasmonate esterase activity;GO:0080031,methyl salicylate esterase activity	GO:0009694,jasmonic acid metabolic process;GO:0009696,salicylic acid metabolic process
DVH24_024176	SEC7 domain-containing protein	4.84584	0.00682598	0.0292676	1	GO:0005829,cytosol;GO:0012505,endomembrane system;GO:0043231,intracellular membrane-bounded organelle;GO:0016020,membrane	GO:0005085,guanyl-nucleotide exchange factor activity	GO:0032012,regulation of ARF protein signal transduction;GO:0016192,vesicle-mediated transport
DVH24_008446	Clp R domain-containing protein	2.02353	0.00804967	0.0327276	1	GO:0009507,chloroplast	GO:0005524,ATP binding;GO:0016887,ATP hydrolysis activity	GO:0034605,cellular response to heat
DVH24_008267	beta-ketoacyl-[acyl-carrier-protein] synthase I	4.05646	0.00780071	0.0319885	1	GO:0005739,mitochondrion	GO:0004315,3-oxoacyl-[acyl-carrier-protein] synthase activity	GO:0006633,fatty acid biosynthetic process
DVH24_008994	phenylalanine--tRNA ligase	1.74238	3.07494e-05	0.00207527	1	GO:0009328,phenylalanine-tRNA ligase complex	GO:0005524,ATP binding;GO:0000287,magnesium ion binding;GO:0004826,phenylalanine-tRNA ligase activity;GO:0003723,RNA binding	GO:0006432,phenylalanyl-tRNA aminoacylation	mdm:103437944,path:mdm00970,Aminoacyl-tRNA biosynthesis
DVH24_008486	glutamate-1-semialdehyde 2,1-aminomutase	1.63934	0.000686331	0.00844059	1	GO:0009507,chloroplast	GO:0042286,glutamate-1-semialdehyde 2,1-aminomutase activity;GO:0030170,pyridoxal phosphate binding;GO:0008483,transaminase activity	GO:0015995,chlorophyll biosynthetic process;GO:0006782,protoporphyrinogen IX biosynthetic process
DVH24_009192	RRM domain-containing protein	19.7718	3.12404e-05	0.00207527	1	GO:0009507,chloroplast	GO:0003723,RNA binding	GO:1900871,chloroplast mRNA modification;GO:0016554,cytidine to uridine editing
DVH24_008526	AAA+ ATPase domain-containing protein	3.94083	0.0140858	0.0478291	1	GO:0005741,mitochondrial outer membrane	GO:0005524,ATP binding;GO:0016887,ATP hydrolysis activity
DVH24_008397	Methyltransferase	1.8584	0.00109563	0.0108044	1	GO:0005768,endosome;GO:0016020,membrane;GO:0005802,trans-Golgi network	GO:0008168,methyltransferase activity	GO:0032259,methylation
DVH24_024035	LisH domain-containing protein	10.0613	0.0240175	0.0676272	1	GO:0005737,cytoplasm;GO:0034657,GID complex;GO:0005634,nucleus	GO:0046872,metal ion binding;GO:0061630,ubiquitin protein ligase activity	GO:0043161,proteasome-mediated ubiquitin-dependent protein catabolic process
DVH24_024628	RNA helicase	3.30249	0.0410554	0.0968503	1		GO:0005524,ATP binding;GO:0016787,hydrolase activity;GO:0003723,RNA binding;GO:0003724,RNA helicase activity
DVH24_008625	1,3-beta-glucan synthase	2.20894	0.0463952	0.104992	1	GO:0000148,1,3-beta-D-glucan synthase complex;GO:0005886,plasma membrane	GO:0003843,1,3-beta-D-glucan synthase activity	GO:0006075,(1->3)-beta-D-glucan biosynthetic process;GO:0071555,cell wall organization;GO:0008360,regulation of cell shape
DVH24_024366	HTH myb-type domain-containing protein	1.5091	0.0029799	0.0180954	1	GO:0009707,chloroplast outer membrane;GO:0005741,mitochondrial outer membrane;GO:0005634,nucleus	GO:0003677,DNA binding
DVH24_024577	Peroxisomal membrane protein 11B	6.37474	0.000210978	0.00473305	1	GO:0005778,peroxisomal membrane	GO:0042802,identical protein binding	GO:0016559,peroxisome fission;GO:0044375,regulation of peroxisome size
DVH24_024376	Ferritin	1.67719	0.000236439	0.00494525	1	GO:0005737,cytoplasm;GO:0016020,membrane	GO:0008199,ferric iron binding;GO:0008198,ferrous iron binding;GO:0004322,ferroxidase activity	GO:0006880,intracellular sequestering of iron ion;GO:0006826,iron ion transport
DVH24_024678	valine--tRNA ligase	1.63254	0.00333734	0.0192621	1	GO:0005829,cytosol;GO:0016020,membrane	GO:0002161,aminoacyl-tRNA editing activity;GO:0005524,ATP binding;GO:0004832,valine-tRNA ligase activity	GO:0006506,GPI anchor biosynthetic process;GO:0009791,post-embryonic development;GO:0048608,reproductive structure development;GO:0006438,valyl-tRNA aminoacylation
DVH24_024698	Dihydrodipicolinate reductase N-terminal domain-containing protein	1.54563	0.0162405	0.0524569	1	GO:0009570,chloroplast stroma	GO:0008839,4-hydroxy-tetrahydrodipicolinate reductase	GO:0019877,diaminopimelate biosynthetic process;GO:0009089,lysine biosynthetic process via diaminopimelate
DVH24_035686	MHD domain-containing protein	2.3872	0.0014163	0.0123174	1	GO:0030131,clathrin adaptor complex;GO:0005905,clathrin-coated pit;GO:0005886,plasma membrane		GO:0006897,endocytosis;GO:0006886,intracellular protein transport
DVH24_008830	Band 7 domain-containing protein	1.53234	0.000946109	0.00998203	1
DVH24_035927	Uncharacterized protein	28.4515	9.37289e-05	0.00337243	1	GO:0005778,peroxisomal membrane	GO:0033328,peroxisome membrane targeting sequence binding	GO:0045046,protein import into peroxisome membrane
DVH24_024908	Matrin-type domain-containing protein	30.8722	0.0116753	0.0420821	1	GO:0005681,spliceosomal complex	GO:0003723,RNA binding;GO:0008270,zinc ion binding	GO:0000398,mRNA splicing, via spliceosome	mdm:103428556,path:mdm03040,Spliceosome
DVH24_036027	ATP-dependent Clp protease proteolytic subunit	1.51307	0.00118542	0.0112124	1	GO:0009368,endopeptidase Clp complex;GO:0009532,plastid stroma	GO:0004176,ATP-dependent peptidase activity;GO:0051117,ATPase binding;GO:0004252,serine-type endopeptidase activity	GO:0006515,protein quality control for misfolded or incompletely synthesized proteins
DVH24_035826	Expansin-like B1	0.611978	0.00196318	0.0145862	-1			GO:0009653,anatomical structure morphogenesis
DVH24_024958	Molybdate-anion transporter	10.2252	2.8262e-05	0.00207527	1	GO:0016020,membrane	GO:0015098,molybdate ion transmembrane transporter activity
DVH24_024435	tRNA-binding domain-containing protein	2.15481	0.0131081	0.0454271	1	GO:0032991,protein-containing complex	GO:0000049,tRNA binding
DVH24_035846	Hyaluronan/mRNA-binding protein domain-containing protein	52.3203	1.16901e-05	0.00126253	1	GO:0005737,cytoplasm;GO:0005634,nucleus	GO:0003723,RNA binding
DVH24_024957	Sec39 domain-containing protein	8.41254	0.00382804	0.0207326	1	GO:0070939,Dsl1/NZR complex	GO:0000149,SNARE binding	GO:0015031,protein transport;GO:0006890,retrograde vesicle-mediated transport, Golgi to endoplasmic reticulum
DVH24_009009	C3HC-type domain-containing protein	7.49177	0.00589407	0.0267498	1	GO:0005634,nucleus	GO:0008270,zinc ion binding
DVH24_009059	CRM domain-containing protein	16.9575	0.0263035	0.0717698	1	GO:0009507,chloroplast;GO:1990904,ribonucleoprotein complex	GO:0003729,mRNA binding	GO:0000373,Group II intron splicing;GO:0006397,mRNA processing
DVH24_009030	Peptidase A1 domain-containing protein	1.71151	0.00207509	0.0148865	1		GO:0004190,aspartic-type endopeptidase activity	GO:0006508,proteolysis
DVH24_035778	Uncharacterized protein	1.5588	0.00682912	0.0292676	1	GO:0005737,cytoplasm	GO:0005524,ATP binding;GO:0003677,DNA binding;GO:0016787,hydrolase activity;GO:0003723,RNA binding;GO:0003724,RNA helicase activity;GO:0008270,zinc ion binding	GO:0000184,nuclear-transcribed mRNA catabolic process, nonsense-mediated decay
DVH24_009130	H15 domain-containing protein	51.7317	2.19101e-06	0.000737963	1	GO:0005730,nucleolus;GO:0000786,nucleosome	GO:0003690,double-stranded DNA binding;GO:0031492,nucleosomal DNA binding	GO:0030261,chromosome condensation;GO:0045910,negative regulation of DNA recombination;GO:0006334,nucleosome assembly
DVH24_035828	CCR4-NOT transcription complex subunit 11	6.21223	0.0074059	0.0307817	1	GO:0030014,CCR4-NOT complex;GO:0005737,cytoplasm;GO:0005634,nucleus		GO:0031047,regulatory ncRNA-mediated gene silencing
DVH24_009577	Uncharacterized protein	1.62881	5.69067e-05	0.0027707	1	GO:0005789,endoplasmic reticulum membrane;GO:0005886,plasma membrane
DVH24_024926	PABS domain-containing protein	3.28448	0.0128272	0.0448462	1	GO:0005829,cytosol	GO:0004766,spermidine synthase activity	GO:0008295,spermidine biosynthetic process
DVH24_009210	dolichyl-diphosphooligosaccharide--protein glycotransferase	1.83006	0.0135905	0.0465513	1	GO:0012505,endomembrane system;GO:0016020,membrane	GO:0004579,dolichyl-diphosphooligosaccharide-protein glycotransferase activity;GO:0046872,metal ion binding;GO:0004865,protein serine/threonine phosphatase inhibitor activity	GO:0006486,protein glycosylation
DVH24_007764	Pre-mRNA-processing protein 40A	1.5681	0.0215372	0.0631611	1	GO:0016020,membrane;GO:0005685,U1 snRNP;GO:0071004,U2-type prespliceosome	GO:0003723,RNA binding	GO:0045292,mRNA cis splicing, via spliceosome
DVH24_009568	DUF547 domain-containing protein	1.67508	0.00737324	0.0306917	1	GO:0030121,AP-1 adaptor complex	GO:0035615,clathrin adaptor activity	GO:0006886,intracellular protein transport
DVH24_008043	Tubulin beta chain	2.00923	0.000654722	0.00820917	1	GO:0005874,microtubule	GO:0005525,GTP binding;GO:0003924,GTPase activity;GO:0005200,structural constituent of cytoskeleton	GO:0007017,microtubule-based process
DVH24_009974	L-ascorbate peroxidase	1.52069	0.000711858	0.00868262	1	GO:0005783,endoplasmic reticulum;GO:0016020,membrane	GO:0020037,heme binding;GO:0016688,L-ascorbate peroxidase activity;GO:0008289,lipid binding;GO:0046872,metal ion binding	GO:0006869,lipid transport;GO:0006979,response to oxidative stress
DVH24_008144	Late embryogenesis abundant protein LEA-2 subgroup domain-containing protein	0.54461	0.00737	0.0306917	-1	GO:0016020,membrane
DVH24_009211	Succinate--CoA ligase [ADP-forming] subunit alpha, mitochondrial	2.16547	0.000812174	0.00933723	1	GO:0009706,chloroplast inner membrane;GO:0005739,mitochondrion	GO:0003676,nucleic acid binding;GO:0000166,nucleotide binding;GO:0004775,succinate-CoA ligase (ADP-forming) activity	GO:0010020,chloroplast fission;GO:0006351,DNA-templated transcription;GO:0006099,tricarboxylic acid cycle
DVH24_009589	ARID domain-containing protein	1.53521	0.0150639	0.049924	1	GO:0005634,nucleus	GO:0003677,DNA binding	GO:0006357,regulation of transcription by RNA polymerase II
DVH24_009953	Uncharacterized protein	6.15126	0.00544023	0.0254649	1		GO:0003676,nucleic acid binding;GO:0008270,zinc ion binding
DVH24_035693	Mitochondrial carnitine/acylcarnitine carrier-like protein	1.51784	0.000187795	0.00447992	1	GO:0031966,mitochondrial membrane	GO:0000064,L-ornithine transmembrane transporter activity	GO:1990575,mitochondrial L-ornithine transmembrane transport
DVH24_024845	chitinase	0.657926	0.028056	0.0753402	-1	GO:0005576,extracellular region	GO:0004568,chitinase activity	GO:0006032,chitin catabolic process;GO:0000272,polysaccharide catabolic process
DVH24_010194	Histone deacetylase	1.75873	0.00126594	0.0116276	1	GO:0005634,nucleus	GO:0031078,histone H3K14 deacetylase activity, hydrolytic mechanism;GO:1990162,histone H3K4 deacetylase activity, hydrolytic mechanism;GO:0032129,histone H3K9 deacetylase activity, hydrolytic mechanism;GO:0140937,histone H4K12 deacetylase activity, hydrolytic mechanism;GO:0034739,histone H4K16 deacetylase activity, hydrolytic mechanism;GO:0180032,histone H4K5 deacetylase activity, hydrolytic mech…	GO:0040029,epigenetic regulation of gene expression
DVH24_035654	Ribose-phosphate pyrophosphokinase N-terminal domain-containing protein	1.51466	0.0212881	0.0627549	1	GO:0005737,cytoplasm;GO:0002189,ribose phosphate diphosphokinase complex	GO:0000287,magnesium ion binding;GO:0004749,ribose phosphate diphosphokinase activity	GO:0006015,5-phosphoribose 1-diphosphate biosynthetic process;GO:0006164,purine nucleotide biosynthetic process
DVH24_024885	Starch synthase, chloroplastic/amyloplastic	1.99621	6.36023e-05	0.00286492	1	GO:0009501,amyloplast;GO:0009507,chloroplast	GO:0009011,alpha-1,4-glucan glucosyltransferase (ADP-glucose donor) activity;GO:0004373,alpha-1,4-glucan glucosyltransferase (UDP-glucose donor) activity	GO:0019252,starch biosynthetic process
DVH24_035753	Man1/Src1-like C-terminal domain-containing protein	2.34422	0.0409293	0.096668	1	GO:0005783,endoplasmic reticulum;GO:0005637,nuclear inner membrane;GO:0034399,nuclear periphery	GO:0003682,chromatin binding	GO:0071763,nuclear membrane organization
DVH24_035674	Smr domain-containing protein	4.18224	0.0101064	0.038015	1	GO:0009570,chloroplast stroma	GO:0003729,mRNA binding;GO:0042134,rRNA primary transcript binding	GO:0045727,positive regulation of translation
DVH24_035803	Decapping nuclease	31.0261	0.00541432	0.0254439	1	GO:0005829,cytosol;GO:0005634,nucleus	GO:0046872,metal ion binding;GO:0034353,mRNA 5'-diphosphatase activity;GO:0004518,nuclease activity;GO:0000166,nucleotide binding;GO:0003723,RNA binding	GO:0110155,NAD-cap decapping;GO:0000956,nuclear-transcribed mRNA catabolic process
DVH24_010264	2Fe-2S ferredoxin-type domain-containing protein	1.86774	0.00436247	0.0222812	1	GO:0005739,mitochondrion	GO:0051537,2 iron, 2 sulfur cluster binding;GO:0009055,electron transfer activity	GO:0140647,P450-containing electron transport chain
DVH24_035724	Uncharacterized protein	1.62576	0.0192736	0.058612	1	GO:0005886,plasma membrane	GO:0140359,ABC-type transporter activity;GO:0005524,ATP binding;GO:0016887,ATP hydrolysis activity
DVH24_024985	Sigma 54 modulation/S30EA ribosomal protein C-terminal domain-containing protein	1.84763	0.000294775	0.00560372	1	GO:0022627,cytosolic small ribosomal subunit	GO:0043024,ribosomal small subunit binding	GO:0045900,negative regulation of translational elongation
DVH24_035615	Phosphoribulokinase	1.69201	0.000168554	0.00431743	1		GO:0005524,ATP binding;GO:0008974,phosphoribulokinase activity	GO:0019253,reductive pentose-phosphate cycle
DVH24_035625	PCI domain-containing protein	1.50393	0.0478319	0.107014	1	GO:0005829,cytosol;GO:0005634,nucleus;GO:0008541,proteasome regulatory particle, lid subcomplex	GO:0005198,structural molecule activity	GO:0006511,ubiquitin-dependent protein catabolic process
DVH24_035685	Uncharacterized protein	3.68302	0.00298544	0.0180954	1
DVH24_010253	Uncharacterized protein	1.51654	0.0244742	0.0681878	1
DVH24_036013	Cytochrome P450	1.5088	0.0186923	0.05747	1	GO:0016020,membrane	GO:0020037,heme binding;GO:0005506,iron ion binding;GO:0004497,monooxygenase activity;GO:0016705,oxidoreductase activity, acting on paired donors, with incorporation or reduction of molecular oxygen
DVH24_009985	Glycerate dehydrogenase	1.5188	0.00041058	0.00653846	1	GO:0005829,cytosol	GO:0030267,glyoxylate reductase (NADPH) activity;GO:0008465,hydroxypyruvate reductase (NADH) activity;GO:0051287,NAD binding
DVH24_008352	glucan endo-1,3-beta-D-glucosidase	12.7979	6.92291e-06	0.000995835	1	GO:0016020,membrane	GO:0042973,glucan endo-1,3-beta-D-glucosidase activity	GO:0005975,carbohydrate metabolic process
DVH24_010584	Ribophorin-2	1.54585	0.00211007	0.0150105	1	GO:0008250,oligosaccharyltransferase complex		GO:0006487,protein N-linked glycosylation
DVH24_036024	SNARE-interacting protein KEULE	1.75957	9.54949e-05	0.00337243	1			GO:0015031,protein transport;GO:0016192,vesicle-mediated transport
DVH24_008707	BAT2 N-terminal domain-containing protein	4.22975	0.00672624	0.0290574	1			GO:0040029,epigenetic regulation of gene expression
DVH24_035915	Agenet domain-containing protein	2.7325	0.000439216	0.00671236	1
DVH24_008111	Plectin/eS10 N-terminal domain-containing protein	2.29767	0.000174076	0.00431743	1	GO:0022627,cytosolic small ribosomal subunit	GO:0003723,RNA binding;GO:0003735,structural constituent of ribosome
DVH24_010473	Uncharacterized protein	1.66392	3.4516e-05	0.00211366	1	GO:0009535,chloroplast thylakoid membrane;GO:0009538,photosystem I reaction center		GO:0015979,photosynthesis
DVH24_036005	STI1 domain-containing protein	1.51494	0.0243144	0.0680498	1	GO:0005737,cytoplasm	GO:0051879,Hsp90 protein binding
DVH24_008768	Uncharacterized protein	2.02395	0.0116633	0.0420643	1	GO:0045273,respiratory chain complex II (succinate dehydrogenase)
DVH24_008181	V-type proton ATPase subunit E	17.6109	0.000147397	0.00402991	1	GO:0033178,proton-transporting two-sector ATPase complex, catalytic domain	GO:0046961,proton-transporting ATPase activity, rotational mechanism		mdm:103454644,path:mdm00190,Oxidative phosphorylation;mdm:103454644,path:mdm04145,Phagosome
DVH24_008817	Nitrate transporter 1/peptide transporter family protein	1.6039	0.0144574	0.0486556	1	GO:0016020,membrane	GO:0022857,transmembrane transporter activity
DVH24_010593	Rho termination factor-like N-terminal domain-containing protein	2.62547	0.000347995	0.00593992	1		GO:0004252,serine-type endopeptidase activity	GO:0006353,DNA-templated transcription termination;GO:0006465,signal peptide processing
DVH24_007833	EGF-like domain-containing protein	1.85174	0.000227164	0.00489386	1	GO:0030665,clathrin-coated vesicle membrane;GO:0000139,Golgi membrane	GO:0005509,calcium ion binding	GO:0015031,protein transport
DVH24_010904	Phosphoglycerate kinase	1.5195	0.00493748	0.0238686	1	GO:0005829,cytosol	GO:0043531,ADP binding;GO:0005524,ATP binding;GO:0004618,phosphoglycerate kinase activity	GO:0006094,gluconeogenesis;GO:0006096,glycolytic process
DVH24_009087	Dipeptide epimerase	3.75207	0.0205888	0.0614252	1		GO:0046872,metal ion binding;GO:0016855,racemase and epimerase activity, acting on amino acids and derivatives
DVH24_008796	5-formyltetrahydrofolate cyclo-ligase	1.62132	0.00433	0.0221917	1	GO:0005739,mitochondrion	GO:0030272,5-formyltetrahydrofolate cyclo-ligase activity;GO:0005524,ATP binding;GO:0046872,metal ion binding	GO:0009396,folic acid-containing compound biosynthetic process;GO:0035999,tetrahydrofolate interconversion
DVH24_008816	Plasma membrane ATPase	1.5373	0.00165975	0.013157	1	GO:0005886,plasma membrane	GO:0005524,ATP binding;GO:0016887,ATP hydrolysis activity;GO:0008553,P-type proton-exporting transporter activity	GO:0120029,proton export across plasma membrane
DVH24_010515	Suppressor of forked domain-containing protein	1.64719	0.00143696	0.0124209	1	GO:0000243,commitment complex;GO:0005685,U1 snRNP;GO:0071004,U2-type prespliceosome	GO:0030627,pre-mRNA 5'-splice site binding	GO:0000395,mRNA 5'-splice site recognition
DVH24_009147	Aldose 1-epimerase	1.68879	0.00784163	0.0321015	1	GO:0005737,cytoplasm	GO:0004034,aldose 1-epimerase activity;GO:0030246,carbohydrate binding	GO:0033499,galactose catabolic process via UDP-galactose;GO:0006006,glucose metabolic process	mdm:103438099,path:mdm00010,Glycolysis / Gluconeogenesis;mdm:103438099,path:mdm00052,Galactose metabolism
DVH24_008531	ATP:AMP phosphotransferase	1.76588	0.0172528	0.0545694	1	GO:0005737,cytoplasm	GO:0004017,adenylate kinase activity;GO:0004055,argininosuccinate synthase activity;GO:0005524,ATP binding	GO:0000053,argininosuccinate metabolic process;GO:0006526,L-arginine biosynthetic process;GO:0000050,urea cycle
DVH24_008876	Dof-type domain-containing protein	11.8598	4.82208e-05	0.00253479	1		GO:0003677,DNA binding;GO:0003700,DNA-binding transcription factor activity
DVH24_010585	Methyltransferase	1.99209	0.000320625	0.00577126	1	GO:0005768,endosome;GO:0016020,membrane;GO:0005802,trans-Golgi network	GO:0008168,methyltransferase activity	GO:0032259,methylation
DVH24_010360	NTF2 domain-containing protein	1.79962	0.00420322	0.0217295	1	GO:0005829,cytosol;GO:1990904,ribonucleoprotein complex	GO:0003729,mRNA binding
DVH24_010102	Isopropylmalate dehydrogenase-like domain-containing protein	1.53365	0.00292686	0.0180348	1	GO:0005739,mitochondrion	GO:0004449,isocitrate dehydrogenase (NAD+) activity	GO:0006102,isocitrate metabolic process;GO:0006099,tricarboxylic acid cycle
DVH24_008916	Heparanase-like protein 1	2.54821	0.0227287	0.0653477	1	GO:0016020,membrane;GO:0009505,plant-type cell wall	GO:0004566,beta-glucuronidase activity
DVH24_008926	40S ribosomal protein S19	1.63604	0.0313252	0.0806901	1	GO:0022627,cytosolic small ribosomal subunit	GO:0003723,RNA binding;GO:0003735,structural constituent of ribosome	GO:0000028,ribosomal small subunit assembly;GO:0006412,translation	mdm:103437869,path:mdm03010,Ribosome
DVH24_008651	Sieve element occlusion N-terminal domain-containing protein	1.8613	0.00918638	0.0355718	1			GO:0010088,phloem development
DVH24_010192	non-specific serine/threonine protein kinase	1.54483	6.9369e-05	0.00288607	1		GO:0005524,ATP binding;GO:0009882,blue light photoreceptor activity;GO:0004674,protein serine/threonine kinase activity
DVH24_008671	Elongation factor Tu	1.58277	0.00124634	0.0115136	1	GO:0005739,mitochondrion;GO:0009536,plastid	GO:0005525,GTP binding;GO:0003924,GTPase activity;GO:0003746,translation elongation factor activity	GO:0070125,mitochondrial translational elongation	mdm:103443448,path:mdm04626,Plant-pathogen interaction
DVH24_009626	Cysteine synthase	1.62281	0.00022071	0.00486614	1		GO:0004124,cysteine synthase activity;GO:0004842,ubiquitin-protein transferase activity	GO:0006535,cysteine biosynthetic process from serine;GO:0016567,protein ubiquitination
DVH24_009636	Catalase	1.70757	0.00013189	0.00378473	1	GO:0005777,peroxisome;GO:0005886,plasma membrane	GO:0004096,catalase activity;GO:0020037,heme binding;GO:0046872,metal ion binding	GO:0042744,hydrogen peroxide catabolic process;GO:0042542,response to hydrogen peroxide
DVH24_009676	NUC153 domain-containing protein	10.9711	8.74801e-05	0.00322753	1	GO:0030686,90S preribosome;GO:0005730,nucleolus;GO:0032040,small-subunit processome		GO:0000462,maturation of SSU-rRNA from tricistronic rRNA transcript (SSU-rRNA, 5.8S rRNA, LSU-rRNA)
DVH24_011274	FMN hydroxy acid dehydrogenase domain-containing protein	4.02832	0.0269528	0.0730714	1		GO:0016491,oxidoreductase activity
DVH24_035641	Eukaryotic translation initiation factor 3 subunit J	1.76937	0.0235607	0.0667702	1	GO:0016282,eukaryotic 43S preinitiation complex;GO:0033290,eukaryotic 48S preinitiation complex;GO:0005852,eukaryotic translation initiation factor 3 complex	GO:0003743,translation initiation factor activity	GO:0001732,formation of cytoplasmic translation initiation complex
DVH24_008785	Uncharacterized protein	1.91898	0.0378834	0.091923	1	GO:0005737,cytoplasm;GO:0005634,nucleus		GO:0006952,defense response;GO:0006629,lipid metabolic process
DVH24_009196	Sucrose synthase	1.64629	0.000466506	0.00685902	1	GO:1990904,ribonucleoprotein complex	GO:0003723,RNA binding;GO:0016157,sucrose synthase activity	GO:0051607,defense response to virus;GO:0031047,regulatory ncRNA-mediated gene silencing;GO:0005985,sucrose metabolic process
DVH24_010581	ABC transporter domain-containing protein	8.23859	2.52138e-05	0.00194506	1		GO:0005524,ATP binding;GO:0016887,ATP hydrolysis activity
DVH24_009614	Dolichyl-diphosphooligosaccharide--protein glycosyltransferase subunit 1	2.31067	1.3915e-05	0.001366	1	GO:0008250,oligosaccharyltransferase complex		GO:0018279,protein N-linked glycosylation via asparagine	mdm:103436714,path:mdm00510,N-Glycan biosynthesis;mdm:103436714,path:mdm00513,Various types of N-glycan biosynthesis;mdm:103436714,path:mdm04141,Protein processing in endoplasmic reticulum
DVH24_035712	RRM domain-containing protein	1.61891	0.0201984	0.0605651	1	GO:0009535,chloroplast thylakoid membrane;GO:1990904,ribonucleoprotein complex	GO:0003729,mRNA binding	GO:1901259,chloroplast rRNA processing
DVH24_011454	Uncharacterized protein	1.61165	0.00111659	0.0108573	1	GO:0005634,nucleus	GO:0003729,mRNA binding	GO:0043067,regulation of programmed cell death
DVH24_011065	V-SNARE coiled-coil homology domain-containing protein	4.07719	0.00199408	0.0146911	1	GO:0005737,cytoplasm;GO:0012505,endomembrane system;GO:0043231,intracellular membrane-bounded organelle;GO:0016020,membrane	GO:0003697,single-stranded DNA binding	GO:0015031,protein transport;GO:0016192,vesicle-mediated transport
DVH24_009714	Protein kinase domain-containing protein	1.84316	0.000432787	0.00670239	1	GO:0005768,endosome;GO:0016020,membrane;GO:0005802,trans-Golgi network	GO:0005524,ATP binding;GO:0008168,methyltransferase activity;GO:0004672,protein kinase activity	GO:0032259,methylation
DVH24_009025	Bms1-type G domain-containing protein	1.63009	0.0299836	0.0786254	1	GO:0005730,nucleolus;GO:0030688,preribosome, small subunit precursor	GO:0005525,GTP binding;GO:0003924,GTPase activity;GO:0034511,U3 snoRNA binding	GO:0000479,endonucleolytic cleavage of tricistronic rRNA transcript (SSU-rRNA, 5.8S rRNA, LSU-rRNA);GO:0000462,maturation of SSU-rRNA from tricistronic rRNA transcript (SSU-rRNA, 5.8S rRNA, LSU-rRNA)
DVH24_010662	Cytochrome P450	6.76133	0.00318372	0.0187426	1		GO:0020037,heme binding;GO:0005506,iron ion binding;GO:0004497,monooxygenase activity;GO:0016705,oxidoreductase activity, acting on paired donors, with incorporation or reduction of molecular oxygen
DVH24_010771	Photosystem II 10 kDa polypeptide, chloroplastic	1.89507	0.00295184	0.0180902	1	GO:0009535,chloroplast thylakoid membrane;GO:0009654,photosystem II oxygen evolving complex		GO:0015979,photosynthesis
DVH24_011603	Major facilitator superfamily (MFS) profile domain-containing protein	7.91533	1.61966e-05	0.00145769	1	GO:0016020,membrane	GO:0015145,monosaccharide transmembrane transporter activity;GO:0015293,symporter activity
DVH24_036001	proline--tRNA ligase	1.54253	8.63733e-05	0.00322753	1	GO:0017101,aminoacyl-tRNA synthetase multienzyme complex;GO:0009570,chloroplast stroma;GO:0005739,mitochondrion	GO:0005524,ATP binding;GO:0004827,proline-tRNA ligase activity	GO:0006433,prolyl-tRNA aminoacylation
DVH24_010811	RRM domain-containing protein	2.11606	0.00132803	0.0118803	1		GO:0003723,RNA binding
DVH24_035660	Pyruvate kinase	1.6874	0.0177241	0.0554988	1		GO:0005524,ATP binding;GO:0016301,kinase activity;GO:0000287,magnesium ion binding;GO:0030955,potassium ion binding;GO:0004743,pyruvate kinase activity
DVH24_011734	Aminomethyltransferase	1.63497	0.00220158	0.0154215	1	GO:0005960,glycine cleavage complex;GO:0005739,mitochondrion	GO:0004047,aminomethyltransferase activity;GO:0008483,transaminase activity	GO:0006546,glycine catabolic process
DVH24_035730	Signal recognition particle receptor subunit beta	1.80159	0.00938538	0.036064	1	GO:0005789,endoplasmic reticulum membrane	GO:0005525,GTP binding;GO:0003924,GTPase activity;GO:0046872,metal ion binding;GO:0061630,ubiquitin protein ligase activity	GO:0043161,proteasome-mediated ubiquitin-dependent protein catabolic process
DVH24_011325	starch synthase	1.57915	0.00841957	0.033701	1		GO:0004373,alpha-1,4-glucan glucosyltransferase (UDP-glucose donor) activity	GO:0019252,starch biosynthetic process
DVH24_011754	Protein kinase domain-containing protein	3.94613	0.0131013	0.0454271	1	GO:0005886,plasma membrane	GO:0005524,ATP binding;GO:0004674,protein serine/threonine kinase activity;GO:0019199,transmembrane receptor protein kinase activity	GO:0045087,innate immune response;GO:0034220,monoatomic ion transmembrane transport
DVH24_007839	ATP-dependent Clp protease proteolytic subunit	1.64505	0.000479869	0.00690241	1	GO:0009368,endopeptidase Clp complex;GO:0009532,plastid stroma	GO:0004176,ATP-dependent peptidase activity;GO:0051117,ATPase binding;GO:0004252,serine-type endopeptidase activity	GO:0006515,protein quality control for misfolded or incompletely synthesized proteins
DVH24_011803	NADH-ubiquinone oxidoreductase 21kDa subunit N-terminal domain-containing protein	1.54909	0.000868851	0.00950455	1	GO:0016020,membrane
DVH24_011834	C2 domain-containing protein	2.89226	0.0349917	0.0871492	1	GO:0016020,membrane
DVH24_035840	Uncharacterized protein	3.36664	0.0296902	0.0781737	1
DVH24_011160	Large ribosomal subunit protein uL2 C-terminal domain-containing protein	1.86306	0.000118806	0.00365705	1	GO:0022625,cytosolic large ribosomal subunit	GO:0003723,RNA binding;GO:0003735,structural constituent of ribosome	GO:0002181,cytoplasmic translation
DVH24_011190	Berberine/berberine-like domain-containing protein	0.634104	0.0161835	0.0523584	-1		GO:0050660,flavin adenine dinucleotide binding;GO:0016491,oxidoreductase activity
DVH24_010982	40S ribosomal protein S4	1.86529	0.000361569	0.00601603	1	GO:0022627,cytosolic small ribosomal subunit	GO:0019843,rRNA binding;GO:0003735,structural constituent of ribosome	GO:0006412,translation	mdm:103427928,path:mdm03010,Ribosome;mdm:103445970,path:mdm03010,Ribosome
DVH24_011535	RRM domain-containing protein	1.77209	9.59496e-05	0.00337243	1	GO:0005634,nucleus	GO:0003723,RNA binding	GO:0006397,mRNA processing;GO:0008380,RNA splicing
DVH24_035629	RRM domain-containing protein (Fragment)	0.409512	0.001207	0.0112729	-1	GO:0016020,membrane	GO:0003723,RNA binding
DVH24_009919	EF-hand domain-containing protein	9.0974	0.0082	0.0331347	1		GO:0005509,calcium ion binding
DVH24_009939	Peptidyl-prolyl cis-trans isomerase	1.69511	3.93613e-05	0.00224814	1	GO:0005829,cytosol;GO:0005886,plasma membrane	GO:0016018,cyclosporin A binding;GO:0140839,RNA polymerase II CTD heptapeptide repeat P3 isomerase activity;GO:0140840,RNA polymerase II CTD heptapeptide repeat P6 isomerase activity	GO:0006457,protein folding
DVH24_009949	Phosphatidylinositol-specific phospholipase C X domain-containing protein	7.53658	0.00325774	0.0190088	1		GO:0008081,phosphoric diester hydrolase activity	GO:0006629,lipid metabolic process
DVH24_021520	Dolichyl-diphosphooligosaccharide--protein glycosyltransferase 48 kDa subunit	1.89788	0.000333279	0.00585704	1	GO:0008250,oligosaccharyltransferase complex		GO:0018279,protein N-linked glycosylation via asparagine
DVH24_010178	SEC7 domain-containing protein	8.24957	0.000590783	0.00782085	1	GO:0005829,cytosol;GO:0016020,membrane;GO:0005802,trans-Golgi network	GO:0005085,guanyl-nucleotide exchange factor activity	GO:0015031,protein transport;GO:0032012,regulation of ARF protein signal transduction
DVH24_011725	starch synthase	2.87852	0.0206933	0.0614899	1		GO:0004373,alpha-1,4-glucan glucosyltransferase (UDP-glucose donor) activity;GO:2001070,starch binding	GO:0019252,starch biosynthetic process
DVH24_011411	Low-temperature-induced cysteine proteinase-like	1.52486	0.0157538	0.0515011	1		GO:0008234,cysteine-type peptidase activity	GO:0006508,proteolysis
DVH24_030430	(S)-ureidoglycine aminohydrolase cupin domain-containing protein	3.58717	0.0410257	0.0968503	1
DVH24_030450	dynamin GTPase	1.54474	0.00149761	0.0126026	1	GO:0005737,cytoplasm;GO:0016020,membrane;GO:0005874,microtubule	GO:0005525,GTP binding;GO:0003924,GTPase activity;GO:0008017,microtubule binding
DVH24_011471	OPA3-like protein	7.94691	0.00161789	0.0129946	1	GO:0005739,mitochondrion		GO:0019216,regulation of lipid metabolic process
DVH24_021362	Fructose-bisphosphate aldolase	1.53873	0.00240498	0.0160345	1		GO:0004332,fructose-bisphosphate aldolase activity	GO:0006096,glycolytic process
DVH24_030559	Carboxypeptidase	2.13613	0.000865555	0.00950351	1	GO:0005576,extracellular region	GO:0004185,serine-type carboxypeptidase activity	GO:0006508,proteolysis
DVH24_021412	AAA+ ATPase domain-containing protein	1.64064	0.000193508	0.00457942	1	GO:0005737,cytoplasm;GO:0000502,proteasome complex	GO:0005524,ATP binding;GO:0016887,ATP hydrolysis activity		mdm:103428634,path:mdm03050,Proteasome
DVH24_011760	SEP domain-containing protein	0.655125	0.0044532	0.0224747	-1	GO:0005829,cytosol;GO:0005634,nucleus	GO:0043130,ubiquitin binding	GO:0000045,autophagosome assembly;GO:0007030,Golgi organization;GO:0061025,membrane fusion;GO:0031468,nuclear membrane reassembly;GO:0043161,proteasome-mediated ubiquitin-dependent protein catabolic process	mdm:103434472,path:mdm04141,Protein processing in endoplasmic reticulum
DVH24_007837	RING-type domain-containing protein	1.81925	0.0272554	0.0735472	1	GO:0005794,Golgi apparatus;GO:0016020,membrane	GO:0046872,metal ion binding
DVH24_037747	Band 7 domain-containing protein	1.76741	0.00149052	0.0126026	1	GO:0005743,mitochondrial inner membrane		GO:0007005,mitochondrion organization
DVH24_011771	diphosphoinositol-polyphosphate diphosphatase	3.35583	0.0151557	0.0501131	1		GO:0052847,inositol-1,5-bisdiphosphate-2,3,4,6-tetrakisphosphate 5-diphosphatase activity;GO:0052845,inositol-5-diphosphate-1,2,3,4,6-pentakisphosphate diphosphatase activity;GO:0016791,phosphatase activity
DVH24_010499	ABC-type xenobiotic transporter	2.02472	9.5443e-05	0.00337243	1	GO:0016020,membrane	GO:0140359,ABC-type transporter activity;GO:0005524,ATP binding;GO:0016887,ATP hydrolysis activity
DVH24_011821	Smr domain-containing protein	1.73481	0.00190188	0.0142963	1	GO:0009570,chloroplast stroma	GO:0003729,mRNA binding;GO:0042134,rRNA primary transcript binding	GO:0045727,positive regulation of translation
DVH24_021348	Ribosome-binding factor A	1.92558	0.00568323	0.0262507	1		GO:0043024,ribosomal small subunit binding	GO:0006364,rRNA processing
DVH24_037897	Amidase domain-containing protein	8.65977	0.000170908	0.00431743	1
DVH24_037957	Amidase domain-containing protein	1.78239	0.00382668	0.0207326	1	GO:0016020,membrane	GO:0047412,N-(long-chain-acyl)ethanolamine deacylase activity	GO:0070291,N-acylethanolamine metabolic process
DVH24_011782	Alkaline phytoceramidase	8.58958	0.00343802	0.0196145	1	GO:0016020,membrane	GO:0016811,hydrolase activity, acting on carbon-nitrogen (but not peptide) bonds, in linear amides	GO:0006914,autophagy;GO:0006672,ceramide metabolic process;GO:0098542,defense response to other organism;GO:0009651,response to salt stress
DVH24_037958	Phosphoglycerate mutase-like protein 1	11.457	0.000136482	0.00387896	1	GO:0005737,cytoplasm	GO:0016791,phosphatase activity
DVH24_000694	acetyl-CoA C-acyltransferase	1.54099	0.000126719	0.00370792	1	GO:0005777,peroxisome	GO:0003988,acetyl-CoA C-acyltransferase activity	GO:0006635,fatty acid beta-oxidation;GO:0010124,phenylacetate catabolic process	mdm:103443506,path:mdm00071,Fatty acid degradation;mdm:103443506,path:mdm00592,alpha-Linolenic acid metabolism;mdm:103443506,path:mdm01040,Biosynthesis of unsaturated fatty acids;mdm:103443506,path:mdm00280,Valine, leucine and isoleucine degradation;mdm:103443506,path:mdm04146,Peroxisome
DVH24_021598	RRM domain-containing protein	1.75184	0.00603138	0.0271121	1	GO:0005829,cytosol	GO:0003729,mRNA binding	GO:0006397,mRNA processing
DVH24_021618	Enoyl reductase (ER) domain-containing protein	3.41461	0.0367567	0.090072	1	GO:0005739,mitochondrion	GO:0016491,oxidoreductase activity;GO:0008270,zinc ion binding
DVH24_010557	RRM domain-containing protein	10.3918	1.33411e-05	0.00134316	1		GO:0003723,RNA binding
DVH24_000904	Scaffold protein Nfu/NifU N-terminal domain-containing protein	3.80324	0.00695151	0.0294732	1	GO:0005739,mitochondrion	GO:0005506,iron ion binding;GO:0051536,iron-sulfur cluster binding;GO:0005198,structural molecule activity	GO:0016226,iron-sulfur cluster assembly
DVH24_010909	Glyceraldehyde-3-phosphate dehydrogenase	2.04468	7.04126e-06	0.000995835	1	GO:0005829,cytosol	GO:0004365,glyceraldehyde-3-phosphate dehydrogenase (NAD+) (phosphorylating) activity;GO:0051287,NAD binding;GO:0050661,NADP binding	GO:0006006,glucose metabolic process;GO:0006096,glycolytic process
DVH24_000983	Protein kinase domain-containing protein	1.50625	0.00184758	0.0140158	1		GO:0005524,ATP binding;GO:0004713,protein tyrosine kinase activity		mdm:103435449,path:mdm04626,Plant-pathogen interaction
DVH24_010667	H15 domain-containing protein	2.45533	4.91138e-06	0.00092433	1	GO:0000786,nucleosome;GO:0005634,nucleus	GO:0003690,double-stranded DNA binding;GO:0031492,nucleosomal DNA binding;GO:0030527,structural constituent of chromatin	GO:0030261,chromosome condensation;GO:0045910,negative regulation of DNA recombination;GO:0006334,nucleosome assembly
DVH24_010386	Ubiquitin-like domain-containing protein	8.67979	0.00168847	0.0132841	1			GO:0007143,female meiotic nuclear division;GO:0007140,male meiotic nuclear division
DVH24_030636	Myb-like domain-containing protein	51.8941	0.0038809	0.0208857	1	GO:0005634,nucleus		GO:0006355,regulation of DNA-templated transcription
DVH24_011298	Prefoldin subunit 6	1.61426	0.0432774	0.100528	1	GO:0005737,cytoplasm;GO:0016272,prefoldin complex	GO:0051087,protein-folding chaperone binding;GO:0051082,unfolded protein binding	GO:0051131,chaperone-mediated protein complex assembly;GO:0006457,protein folding;GO:0009409,response to cold
DVH24_021729	Uncharacterized protein	11.3841	0.000271794	0.00535983	1
DVH24_010807	OBG-type G domain-containing protein	1.62892	0.023245	0.0663082	1	GO:0005737,cytoplasm;GO:0016020,membrane	GO:0005524,ATP binding;GO:0016887,ATP hydrolysis activity;GO:0005525,GTP binding
DVH24_010516	Uncharacterized protein	3.56498	0.0375572	0.0913928	1	GO:0005741,mitochondrial outer membrane		GO:0006886,intracellular protein transport
DVH24_037909	H/ACA ribonucleoprotein complex subunit	23.7753	3.15786e-05	0.00207527	1	GO:0031429,box H/ACA snoRNP complex	GO:0034513,box H/ACA snoRNA binding	GO:0000454,snoRNA guided rRNA pseudouridine synthesis	mdm:103436546,path:mdm03008,Ribosome biogenesis in eukaryotes
DVH24_001224	Uncharacterized protein	30.7347	0.000993641	0.0102868	1	GO:0043231,intracellular membrane-bounded organelle	GO:0016790,thiolester hydrolase activity
DVH24_001233	Agenet domain-containing protein	1.80244	0.00034562	0.00593992	1
DVH24_000705	LYR motif-containing protein	3.25406	0.0457158	0.103923	1
DVH24_001284	Glucose-methanol-choline oxidoreductase N-terminal domain-containing protein	4.1059	0.0301811	0.0788273	1		GO:0050660,flavin adenine dinucleotide binding;GO:0046593,mandelonitrile lyase activity;GO:0016614,oxidoreductase activity, acting on CH-OH group of donors
DVH24_011299	RRM domain-containing protein	1.74981	0.000419918	0.00661621	1	GO:0005576,extracellular region;GO:0005886,plasma membrane	GO:0003723,RNA binding
DVH24_010997	peptidylprolyl isomerase	77.9066	0.000116644	0.00364667	1	GO:0009507,chloroplast	GO:0140839,RNA polymerase II CTD heptapeptide repeat P3 isomerase activity;GO:0140840,RNA polymerase II CTD heptapeptide repeat P6 isomerase activity
DVH24_037925	J domain-containing protein	1.95621	0.000331436	0.00585704	1
DVH24_010806	mRNA decay factor PAT1 domain-containing protein	1.56042	0.0053831	0.0253574	1	GO:0000932,P-body	GO:0003723,RNA binding	GO:0000290,deadenylation-dependent decapping of nuclear-transcribed mRNA;GO:0033962,P-body assembly
DVH24_010836	Tr-type G domain-containing protein	1.76227	0.000473909	0.00690106	1	GO:0005829,cytosol;GO:1990904,ribonucleoprotein complex	GO:0003677,DNA binding;GO:0005525,GTP binding;GO:0003924,GTPase activity;GO:0043022,ribosome binding;GO:0003746,translation elongation factor activity	GO:0006355,regulation of DNA-templated transcription
DVH24_000750	Elongation factor 1-alpha	1.8744	1.86531e-06	0.000737963	1	GO:0005737,cytoplasm	GO:0005525,GTP binding;GO:0003924,GTPase activity;GO:0003746,translation elongation factor activity		mdm:103443462,path:mdm03013,Nucleocytoplasmic transport
DVH24_001494	Phenylalanine ammonia-lyase	0.635889	0.00489869	0.0237507	-1	GO:0005737,cytoplasm	GO:0045548,phenylalanine ammonia-lyase activity	GO:0009800,cinnamic acid biosynthetic process;GO:0006559,L-phenylalanine catabolic process
DVH24_000925	Uncharacterized protein	1.90308	0.040446	0.0959845	1		GO:0004451,isocitrate lyase activity
DVH24_010856	Proteasome alpha-type subunits domain-containing protein	2.08782	0.00304965	0.0183535	1	GO:0005737,cytoplasm;GO:0005634,nucleus;GO:0019773,proteasome core complex, alpha-subunit complex		GO:0006511,ubiquitin-dependent protein catabolic process
DVH24_000691	J domain-containing protein	2.40264	0.000108112	0.00356768	1		GO:0016746,acyltransferase activity	GO:0009058,biosynthetic process
DVH24_000790	Uncharacterized protein	8.43979	0.000151255	0.00402991	1		GO:0016747,acyltransferase activity, transferring groups other than amino-acyl groups	GO:0009836,fruit ripening, climacteric
DVH24_011197	Tubulin beta chain	1.96986	6.82171e-05	0.00288607	1	GO:0048046,apoplast;GO:0005874,microtubule	GO:0005525,GTP binding;GO:0003924,GTPase activity;GO:0030145,manganese ion binding;GO:0005200,structural constituent of cytoskeleton	GO:0007017,microtubule-based process
DVH24_000672	Protein kinase domain-containing protein	2.84873	0.0350441	0.0872322	1	GO:0005737,cytoplasm	GO:0005524,ATP binding;GO:0004672,protein kinase activity	GO:0007165,signal transduction
PFK	ATP-dependent 6-phosphofructokinase	16.9437	0.0011168	0.0108573	1	GO:0005737,cytoplasm	GO:0003872,6-phosphofructokinase activity;GO:0005524,ATP binding;GO:0046872,metal ion binding	GO:0006002,fructose 6-phosphate metabolic process
DVH24_000772	CBF1-interacting co-repressor CIR N-terminal domain-containing protein	7.46475	0.00035413	0.00596591	1	GO:0005684,U2-type spliceosomal complex		GO:0000398,mRNA splicing, via spliceosome
DVH24_011417	Dihydroorotate dehydrogenase (quinone), mitochondrial	1.85205	0.00155836	0.0128403	1	GO:0005743,mitochondrial inner membrane	GO:0106430,dihydroorotate dehydrogenase (quinone) activity	GO:0006207,'de novo' pyrimidine nucleobase biosynthetic process;GO:0044205,'de novo' UMP biosynthetic process
DVH24_021485	Uncharacterized protein	1.6794	0.0015294	0.0127414	1	GO:0030126,COPI vesicle coat;GO:0005783,endoplasmic reticulum;GO:0005793,endoplasmic reticulum-Golgi intermediate compartment;GO:0000139,Golgi membrane	GO:0005198,structural molecule activity	GO:0006888,endoplasmic reticulum to Golgi vesicle-mediated transport;GO:0006891,intra-Golgi vesicle-mediated transport;GO:0006886,intracellular protein transport;GO:0009306,protein secretion
DVH24_001255	AAA+ ATPase domain-containing protein	2.17765	0.000347693	0.00593992	1	GO:0005663,DNA replication factor C complex;GO:0005634,nucleus	GO:0005524,ATP binding;GO:0016887,ATP hydrolysis activity;GO:0003677,DNA binding;GO:0003689,DNA clamp loader activity	GO:0006281,DNA repair;GO:0006261,DNA-templated DNA replication
DVH24_011477	GB1/RHD3-type G domain-containing protein	1.84963	7.48259e-05	0.00300315	1		GO:0005525,GTP binding;GO:0003924,GTPase activity
DVH24_001021	GUN4-like domain-containing protein	1.64117	0.0207945	0.0616597	1	GO:0009507,chloroplast	GO:0046906,tetrapyrrole binding	GO:0010019,chloroplast-nucleus signaling pathway
DVH24_001265	UBX domain-containing protein	0.622609	0.00459492	0.022784	-1		GO:0043130,ubiquitin binding
DVH24_001051	SAM-dependent MTase RsmB/NOP-type domain-containing protein	1.55882	0.0323641	0.0825786	1	GO:0005730,nucleolus	GO:0003723,RNA binding;GO:0009383,rRNA (cytosine-C5-)-methyltransferase activity	GO:0000470,maturation of LSU-rRNA;GO:0070475,rRNA base methylation
DVH24_001091	Histone H4	1.67016	0.0163307	0.0526053	1	GO:0000786,nucleosome;GO:0005634,nucleus	GO:0003677,DNA binding;GO:0046982,protein heterodimerization activity;GO:0030527,structural constituent of chromatin
DVH24_015018	glutamate--tRNA ligase	1.56758	0.000387927	0.00636543	1	GO:0005829,cytosol;GO:0017102,methionyl glutamyl tRNA synthetase complex	GO:0005524,ATP binding;GO:0004818,glutamate-tRNA ligase activity	GO:0006424,glutamyl-tRNA aminoacylation;GO:0009791,post-embryonic development;GO:0048608,reproductive structure development
DVH24_001345	AT-hook motif nuclear-localized protein	2.97083	0.0133992	0.0461131	1	GO:0005634,nucleus	GO:0003680,minor groove of adenine-thymine-rich DNA binding
DVH24_001385	proline--tRNA ligase	1.86878	0.000501126	0.00707052	1	GO:0017101,aminoacyl-tRNA synthetase multienzyme complex;GO:0009570,chloroplast stroma;GO:0005739,mitochondrion	GO:0005524,ATP binding;GO:0004827,proline-tRNA ligase activity	GO:0006433,prolyl-tRNA aminoacylation
DVH24_021645	methylcrotonoyl-CoA carboxylase	2.0106	7.69027e-06	0.00103819	1	GO:1905202,methylcrotonoyl-CoA carboxylase complex;GO:0005739,mitochondrion	GO:0004485,methylcrotonoyl-CoA carboxylase activity;GO:0000166,nucleotide binding	GO:0006552,L-leucine catabolic process
DVH24_015078	DUF538 domain-containing protein	21.7385	0.0139797	0.0475597	1
DVH24_001102	DUF4005 domain-containing protein	12.8373	0.000178076	0.00431743	1		GO:0005516,calmodulin binding
DVH24_011647	NAD(P)H dehydrogenase (quinone)	0.602479	0.00889594	0.0349022	-1	GO:0016020,membrane	GO:0010181,FMN binding;GO:0003955,NAD(P)H dehydrogenase (quinone) activity		mdm:103434645,path:mdm00130,Ubiquinone and other terpenoid-quinone biosynthesis
DVH24_015138	Eukaryotic translation initiation factor 3 subunit A	1.59654	6.96504e-05	0.00288607	1	GO:0016282,eukaryotic 43S preinitiation complex;GO:0033290,eukaryotic 48S preinitiation complex;GO:0071540,eukaryotic translation initiation factor 3 complex, eIF3e;GO:0071541,eukaryotic translation initiation factor 3 complex, eIF3m;GO:0043614,multi-eIF complex	GO:0003729,mRNA binding;GO:0003697,single-stranded DNA binding;GO:0003743,translation initiation factor activity	GO:0001732,formation of cytoplasmic translation initiation complex;GO:0002188,translation reinitiation
DVH24_015129	IBB domain-containing protein	3.49192	0.0147647	0.049305	1		GO:0061608,nuclear import signal receptor activity	GO:0006606,protein import into nucleus
DVH24_015149	Serine/threonine-protein phosphatase	2.14062	2.48089e-05	0.00193901	1	GO:0005737,cytoplasm;GO:0005634,nucleus;GO:1990904,ribonucleoprotein complex;GO:0005840,ribosome	GO:0033192,calmodulin-dependent protein phosphatase activity;GO:0140791,histone H2AXS140 phosphatase activity;GO:1990439,MAP kinase serine/threonine phosphatase activity;GO:0003729,mRNA binding;GO:0017018,myosin phosphatase activity;GO:0180006,RNA polymerase II CTD heptapeptide repeat S2 phosphatase activity;GO:0180007,RNA polymerase II CTD heptapeptide repeat S5 phosphatase activity;GO:0180008,R…
DVH24_015218	RING-type domain-containing protein	0.6153	0.001902	0.0142963	-1		GO:0016811,hydrolase activity, acting on carbon-nitrogen (but not peptide) bonds, in linear amides;GO:0046872,metal ion binding
DVH24_001545	Importin subunit alpha	1.50232	0.0185542	0.0571142	1	GO:0016020,membrane		GO:0015031,protein transport
DVH24_011416	Protein SCAR	3.70756	0.000609274	0.0078827	1	GO:0005737,cytoplasm;GO:0005856,cytoskeleton	GO:0003779,actin binding;GO:0071933,Arp2/3 complex binding;GO:0034237,protein kinase A regulatory subunit binding	GO:0030036,actin cytoskeleton organization;GO:2000601,positive regulation of Arp2/3 complex-mediated actin nucleation
DVH24_001371	Bifunctional inhibitor/plant lipid transfer protein/seed storage helical domain-containing protein	0.505022	0.0352752	0.0876715	-1	GO:0005886,plasma membrane;GO:0098552,side of membrane	GO:0008289,lipid binding
DVH24_037712	4-coumarate--CoA ligase	1.53521	0.00698782	0.0295574	1	GO:0005829,cytosol	GO:0016874,ligase activity;GO:0000166,nucleotide binding
DVH24_030435	Uncharacterized protein	1.68989	0.00451562	0.0225781	1		GO:0003677,DNA binding	GO:0000724,double-strand break repair via homologous recombination
DVH24_021624	DYW domain-containing protein	3.40285	0.0377535	0.0917577	1	GO:0009507,chloroplast;GO:0005739,mitochondrion	GO:0003729,mRNA binding;GO:0008270,zinc ion binding	GO:0009793,embryo development ending in seed dormancy;GO:0009451,RNA modification
DVH24_014846	Ferritin	1.83688	0.00280316	0.01757	1	GO:0005737,cytoplasm	GO:0008199,ferric iron binding;GO:0008198,ferrous iron binding;GO:0004322,ferroxidase activity	GO:0006880,intracellular sequestering of iron ion;GO:0006826,iron ion transport
DVH24_011736	Endoplasmic reticulum transmembrane protein	9.51952	7.89663e-05	0.00310636	1	GO:0005789,endoplasmic reticulum membrane		GO:0006888,endoplasmic reticulum to Golgi vesicle-mediated transport;GO:0006886,intracellular protein transport;GO:0070973,protein localization to endoplasmic reticulum exit site
DVH24_014856	CRAL-TRIO domain-containing protein	7.5794	0.00170642	0.0133722	1	GO:0005737,cytoplasm;GO:0016020,membrane	GO:0008289,lipid binding	GO:0051301,cell division
DVH24_021664	Polyadenylate-binding protein	1.58009	4.58251e-05	0.00243037	1	GO:0005737,cytoplasm	GO:0003723,RNA binding	GO:0006417,regulation of translation
DVH24_030278	Phosphoglycolate phosphatase	1.56845	0.00227898	0.0156499	1	GO:0005737,cytoplasm	GO:0016791,phosphatase activity
DVH24_021724	Basic secretory protease	0.64641	0.0244167	0.0681236	-1
DVH24_015140	CTLH domain-containing protein	1.58773	0.00184989	0.0140158	1	GO:0005681,spliceosomal complex		GO:0006397,mRNA processing;GO:0006355,regulation of DNA-templated transcription;GO:0008380,RNA splicing
DVH24_030338	DExH-box ATP-dependent RNA helicase DExH12-like	1.60491	0.000804345	0.00931959	1	GO:0005634,nucleus	GO:0005524,ATP binding;GO:0016887,ATP hydrolysis activity;GO:0004386,helicase activity;GO:0003676,nucleic acid binding	GO:0006397,mRNA processing
DVH24_014927	EGF-like calcium-binding domain-containing protein	1.66936	0.00569254	0.0262529	1	GO:0030665,clathrin-coated vesicle membrane;GO:0000139,Golgi membrane	GO:0005509,calcium ion binding	GO:0015031,protein transport
DVH24_000798	Adenosylhomocysteinase	1.6518	0.000395886	0.00644264	1	GO:0005829,cytosol	GO:0004013,adenosylhomocysteinase activity	GO:0006730,one-carbon metabolic process;GO:0033353,S-adenosylmethionine cycle
DVH24_015056	Sec23/Sec24 trunk domain-containing protein	1.68977	0.00323665	0.0189229	1	GO:0030127,COPII vesicle coat;GO:0070971,endoplasmic reticulum exit site;GO:0005789,endoplasmic reticulum membrane;GO:0000139,Golgi membrane	GO:0000149,SNARE binding;GO:0008270,zinc ion binding	GO:0090110,COPII-coated vesicle cargo loading;GO:0006886,intracellular protein transport
DVH24_015106	Lon protease homolog, mitochondrial	1.54853	0.0185573	0.0571142	1	GO:0005759,mitochondrial matrix	GO:0005524,ATP binding;GO:0016887,ATP hydrolysis activity;GO:0004176,ATP-dependent peptidase activity;GO:0043565,sequence-specific DNA binding;GO:0004252,serine-type endopeptidase activity;GO:0003697,single-stranded DNA binding	GO:0034599,cellular response to oxidative stress;GO:0051131,chaperone-mediated protein complex assembly;GO:0007005,mitochondrion organization;GO:0070407,oxidation-dependent protein catabolic process;GO:0006515,protein quality control for misfolded or incompletely synthesized proteins
DVH24_002678	Desiccation-related protein PCC13-62	0.593166	0.00158109	0.0129102	-1
DVH24_002787	Fe2OG dioxygenase domain-containing protein	2.20346	0.0483404	0.107898	1		GO:0032451,demethylase activity;GO:0003729,mRNA binding	GO:0006402,mRNA catabolic process
DVH24_021633	alpha-amylase	0.564951	0.000309585	0.0056243	-1	GO:0016020,membrane	GO:0004556,alpha-amylase activity;GO:0005509,calcium ion binding	GO:0005975,carbohydrate metabolic process
DVH24_015325	EGF-like domain-containing protein	0.624667	0.00132768	0.0118803	-1	GO:0016020,membrane
DVH24_000759	O-fucosyltransferase family protein	3.0002	0.0491748	0.109092	1	GO:0005768,endosome;GO:0016020,membrane;GO:0005802,trans-Golgi network	GO:0016757,glycosyltransferase activity	GO:0006004,fucose metabolic process
DVH24_000809	Methanethiol oxidase	1.66912	0.00500827	0.0239999	1		GO:0008430,selenium binding
DVH24_002928	C2 domain-containing protein	5.24027	0.00470373	0.0232061	1	GO:0016020,membrane	GO:0008289,lipid binding	GO:0006869,lipid transport
DVH24_015387	AT-hook motif nuclear-localized protein	3.05173	0.0261074	0.0713331	1	GO:0005634,nucleus	GO:0003680,minor groove of adenine-thymine-rich DNA binding
DVH24_000839	UBA domain-containing protein	11.7602	0.00580691	0.0265945	1
DVH24_003037	Bulb-type lectin domain-containing protein	1.71348	0.000615638	0.00789825	1	GO:0005576,extracellular region;GO:0009505,plant-type cell wall	GO:0030246,carbohydrate binding
DVH24_000939	Pirin-like protein	0.601115	0.00657882	0.0285659	-1		GO:0046872,metal ion binding
DVH24_003108	30S ribosomal protein S20, chloroplastic	1.91981	4.48205e-05	0.0023985	1	GO:0005829,cytosol;GO:1990904,ribonucleoprotein complex;GO:0005840,ribosome	GO:0019843,rRNA binding;GO:0003735,structural constituent of ribosome	GO:0043248,proteasome assembly;GO:0006412,translation
DVH24_003882	Small ribosomal subunit protein uS5	1.97008	0.0003371	0.00590671	1	GO:0022627,cytosolic small ribosomal subunit	GO:0003729,mRNA binding;GO:0003735,structural constituent of ribosome	GO:0006412,translation
DVH24_001478	Uncharacterized protein	5.35191	0.00638041	0.0280162	1	GO:0005769,early endosome;GO:0072546,EMC complex;GO:0010008,endosome membrane;GO:0000139,Golgi membrane;GO:0005886,plasma membrane	GO:0022890,inorganic cation transmembrane transporter activity
DVH24_001518	V-type proton ATPase subunit G	3.85153	0.000332284	0.00585704	1	GO:0000221,vacuolar proton-transporting V-type ATPase, V1 domain	GO:0016887,ATP hydrolysis activity;GO:0046961,proton-transporting ATPase activity, rotational mechanism
DVH24_001239	HIT domain-containing protein	2.21662	0.0408735	0.0966367	1		GO:0047627,adenylylsulfatase activity;GO:0000166,nucleotide binding
DVH24_030276	Omega-hydroxypalmitate O-feruloyl transferase	2.97871	0.0148206	0.0494298	1		GO:0016747,acyltransferase activity, transferring groups other than amino-acyl groups	GO:0009836,fruit ripening, climacteric
DVH24_002649	Large ribosomal subunit protein eL22	1.52764	0.0136303	0.0466383	1	GO:1990904,ribonucleoprotein complex;GO:0005840,ribosome	GO:0003723,RNA binding;GO:0003735,structural constituent of ribosome	GO:0002181,cytoplasmic translation
DVH24_001017	Uncharacterized protein	11.4461	0.000234845	0.00494525	1
DVH24_000706	Uncharacterized protein	2.8513	0.00809708	0.0328305	1	GO:0012505,endomembrane system;GO:0016020,membrane
DVH24_000716	26S proteasome non-ATPase regulatory subunit 1 homolog	1.85997	0.000771603	0.00911197	1	GO:0005634,nucleus;GO:0008540,proteasome regulatory particle, base subcomplex;GO:0034515,proteasome storage granule	GO:0030234,enzyme regulator activity	GO:0043161,proteasome-mediated ubiquitin-dependent protein catabolic process;GO:0042176,regulation of protein catabolic process
DVH24_004081	GrpE protein homolog	0.642208	0.00918602	0.0355718	-1	GO:0001405,PAM complex, Tim23 associated import motor	GO:0000774,adenyl-nucleotide exchange factor activity;GO:0042803,protein homodimerization activity;GO:0051087,protein-folding chaperone binding;GO:0051082,unfolded protein binding	GO:0006457,protein folding;GO:0030150,protein import into mitochondrial matrix
DVH24_001087	Chitin-binding type-1 domain-containing protein	0.313903	8.6139e-06	0.00108865	-1		GO:0008061,chitin binding;GO:0004568,chitinase activity	GO:0005975,carbohydrate metabolic process;GO:0016998,cell wall macromolecule catabolic process;GO:0006032,chitin catabolic process;GO:0006952,defense response
DVH24_002736	indole-3-pyruvate monooxygenase	1.86599	0.00267229	0.0169604	1		GO:0050660,flavin adenine dinucleotide binding;GO:0004497,monooxygenase activity	GO:0009851,auxin biosynthetic process
DVH24_000796	Rad50/SbcC-type AAA domain-containing protein	5.60074	0.000283505	0.0054854	1	GO:0000794,condensed nuclear chromosome;GO:0030870,Mre11 complex	GO:0016887,ATP hydrolysis activity;GO:0003691,double-stranded telomeric DNA binding;GO:0051880,G-quadruplex DNA binding;GO:0046872,metal ion binding;GO:0043047,single-stranded telomeric DNA binding	GO:0070192,chromosome organization involved in meiotic cell cycle;GO:0032508,DNA duplex unwinding;GO:0006302,double-strand break repair;GO:0000722,telomere maintenance via recombination;GO:0007004,telomere maintenance via telomerase
DVH24_014863	WRKY domain-containing protein	1.75607	0.0003553	0.00596591	1	GO:0005634,nucleus	GO:0003700,DNA-binding transcription factor activity;GO:0043565,sequence-specific DNA binding
DVH24_001207	Uncharacterized protein	2.29975	0.0370527	0.0905732	1	GO:0016020,membrane
DVH24_002949	Miraculin-like	0.176158	0.000929113	0.00986676	-1		GO:0004866,endopeptidase inhibitor activity
DVH24_004272	Protein kinase domain-containing protein	3.7565	0.0243374	0.0680498	1	GO:0016020,membrane;GO:1990904,ribonucleoprotein complex;GO:0005840,ribosome	GO:0005524,ATP binding;GO:0004672,protein kinase activity;GO:0003723,RNA binding;GO:0003735,structural constituent of ribosome	GO:0006412,translation
DVH24_014983	ethanolamine-phosphate cytidylyltransferase	2.2217	0.0495492	0.109617	1	GO:0005737,cytoplasm;GO:0016020,membrane	GO:0004306,ethanolamine-phosphate cytidylyltransferase activity	GO:0006646,phosphatidylethanolamine biosynthetic process
DVH24_001569	Large ribosomal subunit protein uL4 C-terminal domain-containing protein	1.56291	0.000552275	0.00757074	1	GO:1990904,ribonucleoprotein complex;GO:0005840,ribosome	GO:0003735,structural constituent of ribosome	GO:0006412,translation
DVH24_004331	Chlorophyll a-b binding protein, chloroplastic	1.56202	0.00447412	0.0224841	1	GO:0009535,chloroplast thylakoid membrane;GO:0009522,photosystem I;GO:0009523,photosystem II	GO:0016168,chlorophyll binding	GO:0009765,photosynthesis, light harvesting	mdm:103430085,path:mdm00196,Photosynthesis - antenna proteins
DVH24_002835	Ribosome-recycling factor, chloroplastic	1.60976	0.000306449	0.0056243	1	GO:0009507,chloroplast	GO:0043023,ribosomal large subunit binding	GO:0032544,plastid translation
DVH24_002845	PHD-type domain-containing protein	1.97494	0.000116444	0.00364667	1	GO:0005634,nucleus;GO:1990904,ribonucleoprotein complex;GO:0005840,ribosome	GO:0003677,DNA binding;GO:0046872,metal ion binding;GO:0003723,RNA binding;GO:0003735,structural constituent of ribosome;GO:0003714,transcription corepressor activity	GO:0006357,regulation of transcription by RNA polymerase II;GO:0006412,translation
DVH24_001016	Bromo domain-containing protein	15.3012	8.24741e-06	0.00108865	1	GO:0005634,nucleus	GO:0005524,ATP binding;GO:0016887,ATP hydrolysis activity;GO:0003682,chromatin binding;GO:0042393,histone binding	GO:0006334,nucleosome assembly;GO:0006337,nucleosome disassembly;GO:0045815,transcription initiation-coupled chromatin remodeling
DVH24_038013	Importin N-terminal domain-containing protein	2.05256	0.00867464	0.0343058	1	GO:0005737,cytoplasm;GO:0005634,nucleus	GO:0004045,aminoacyl-tRNA hydrolase activity;GO:0031267,small GTPase binding	GO:0006606,protein import into nucleus
DVH24_003036	Bulb-type lectin domain-containing protein	1.61914	0.00443538	0.0224605	1	GO:0009505,plant-type cell wall
DVH24_015223	Myb/SANT-like domain-containing protein	2.46598	0.000320465	0.00577126	1	GO:0005787,signal peptidase complex	GO:0003677,DNA binding;GO:0005092,GDP-dissociation inhibitor activity;GO:0046982,protein heterodimerization activity	GO:0006465,signal peptide processing;GO:0007264,small GTPase-mediated signal transduction;GO:0055085,transmembrane transport
DVH24_038074	formate--tetrahydrofolate ligase	1.53666	0.00297088	0.0180902	1		GO:0005524,ATP binding;GO:0004329,formate-tetrahydrofolate ligase activity	GO:0035999,tetrahydrofolate interconversion
DVH24_001226	Ribosomal protein L15	1.63019	0.0052597	0.0249119	1	GO:0005634,nucleus;GO:1990904,ribonucleoprotein complex;GO:0005840,ribosome	GO:0003729,mRNA binding;GO:0003735,structural constituent of ribosome;GO:0061630,ubiquitin protein ligase activity;GO:0008270,zinc ion binding	GO:0006397,mRNA processing;GO:0016567,protein ubiquitination;GO:0006412,translation;GO:0006511,ubiquitin-dependent protein catabolic process
DVH24_003114	non-specific serine/threonine protein kinase	2.91387	0.00157021	0.0129005	1	GO:0005737,cytoplasm	GO:0005524,ATP binding;GO:0004674,protein serine/threonine kinase activity
DVH24_038213	MPN domain-containing protein	1.76434	0.00101231	0.0103958	1	GO:0000785,chromatin;GO:0072546,EMC complex;GO:0005654,nucleoplasm	GO:0003723,RNA binding	GO:0010468,regulation of gene expression
DVH24_001597	RRM domain-containing protein	1.68261	0.0084916	0.0338979	1		GO:0003676,nucleic acid binding
DVH24_014944	Protein kinase domain-containing protein	3.19995	0.0385489	0.0929303	1	GO:0016020,membrane	GO:0005524,ATP binding;GO:0004672,protein kinase activity
DVH24_003778	Proteasome component Ecm29 N-terminal domain-containing protein	1.52281	0.00222052	0.0154951	1	GO:0005737,cytoplasm;GO:0005634,nucleus;GO:0000502,proteasome complex	GO:0060090,molecular adaptor activity	GO:0036503,ERAD pathway;GO:0043248,proteasome assembly
DVH24_038323	Eukaryotic translation initiation factor 3 subunit G	2.37384	0.00262892	0.0168092	1	GO:0016282,eukaryotic 43S preinitiation complex;GO:0033290,eukaryotic 48S preinitiation complex;GO:0005852,eukaryotic translation initiation factor 3 complex	GO:0003723,RNA binding;GO:0003743,translation initiation factor activity	GO:0001732,formation of cytoplasmic translation initiation complex
DVH24_003838	Mg-protoporphyrin IX chelatase	1.85535	1.05665e-06	0.00053364	1	GO:0009507,chloroplast	GO:0005524,ATP binding;GO:0016887,ATP hydrolysis activity;GO:0016851,magnesium chelatase activity	GO:0015995,chlorophyll biosynthetic process;GO:0015979,photosynthesis
DVH24_004083	Mitochondrial pyruvate carrier	2.53168	0.0407643	0.0965087	1	GO:0005743,mitochondrial inner membrane		GO:0006850,mitochondrial pyruvate transmembrane transport
DVH24_004000	Mitochondrial import inner membrane translocase subunit TIM50	4.68858	0.00254855	0.0165991	1	GO:0005744,TIM23 mitochondrial import inner membrane translocase complex		GO:0015031,protein transport
DVH24_038503	Ammonium transporter AmtB-like domain-containing protein	8.32151	0.000258294	0.00523641	1	GO:0016020,membrane	GO:0008519,ammonium channel activity;GO:0016788,hydrolase activity, acting on ester bonds	GO:0009395,phospholipid catabolic process
DVH24_014952	NADH dehydrogenase [ubiquinone] 1 alpha subcomplex subunit 1	3.53174	0.0247438	0.0686814	1	GO:0005743,mitochondrial inner membrane
DVH24_004040	RRM domain-containing protein	1.75023	0.00727383	0.0304701	1		GO:0003723,RNA binding
DVH24_004070	Ribosomal protein/NADH dehydrogenase domain-containing protein	5.94376	0.00316239	0.0186911	1	GO:0005743,mitochondrial inner membrane
DVH24_004078	Microtubule-associated protein MAP65-1a	1.59885	0.00695705	0.0294757	1	GO:0005737,cytoplasm;GO:0005874,microtubule;GO:0005819,spindle	GO:0008017,microtubule binding	GO:0000911,cytokinesis by cell plate formation;GO:0000226,microtubule cytoskeleton organization
DVH24_014851	Uncharacterized protein	2.44563	5.5671e-05	0.00276618	1	GO:0005634,nucleus	GO:0031593,polyubiquitin modification-dependent protein binding
DVH24_026645	Laccase	0.326506	0.000442261	0.00671236	-1	GO:0048046,apoplast	GO:0005507,copper ion binding;GO:0052716,hydroquinone:oxygen oxidoreductase activity	GO:0046274,lignin catabolic process
DVH24_038025	Uncharacterized protein	3.00426	0.00798128	0.0325173	1	GO:0005737,cytoplasm;GO:0016020,membrane
DVH24_014991	GOLD domain-containing protein	3.04075	0.00573347	0.0263394	1
DVH24_002652	UDP-glucuronate decarboxylase	1.66647	0.000575941	0.00773544	1	GO:0032580,Golgi cisterna membrane	GO:0070403,NAD+ binding;GO:0048040,UDP-glucuronate decarboxylase activity	GO:0042732,D-xylose metabolic process;GO:0033320,UDP-D-xylose biosynthetic process
DVH24_038065	Cation efflux protein cytoplasmic domain-containing protein	10.4422	2.82172e-08	8.38052e-05	1	GO:0016020,membrane	GO:0005384,manganese ion transmembrane transporter activity
DVH24_004229	Thioredoxin domain-containing protein	9.97306	0.00164232	0.013138	1	GO:0030134,COPII-coated ER to Golgi transport vesicle;GO:0005783,endoplasmic reticulum;GO:0016020,membrane		GO:0046907,intracellular transport
DVH24_038125	ENT domain-containing protein	8.93572	0.0313843	0.0807374	1	GO:0005634,nucleus		GO:0050832,defense response to fungus
DVH24_038032	RNA helicase	1.7274	0.00024951	0.00514614	1		GO:0005524,ATP binding;GO:0016787,hydrolase activity;GO:0003723,RNA binding;GO:0003724,RNA helicase activity
DVH24_002742	RRM domain-containing protein	3.68297	0.0118751	0.0425504	1	GO:1990904,ribonucleoprotein complex	GO:0003723,RNA binding
DVH24_015111	Calreticulin	0.519104	9.71474e-05	0.00339444	-1	GO:0005788,endoplasmic reticulum lumen;GO:0005789,endoplasmic reticulum membrane	GO:0005509,calcium ion binding;GO:0030246,carbohydrate binding;GO:0051082,unfolded protein binding	GO:0036503,ERAD pathway;GO:0006457,protein folding
DVH24_026765	Mitochondrial import inner membrane translocase subunit	1.72723	0.0162996	0.0525909	1	GO:0005743,mitochondrial inner membrane		GO:0015031,protein transport
DVH24_039023	peptidylprolyl isomerase	1.57318	0.0118263	0.0424634	1		GO:0003755,peptidyl-prolyl cis-trans isomerase activity	GO:0006457,protein folding
DVH24_038130	Receptor-like serine/threonine-protein kinase	1.62689	0.00151318	0.0126418	1		GO:0004676,3-phosphoinositide-dependent protein kinase activity;GO:0004679,AMP-activated protein kinase activity;GO:0005524,ATP binding;GO:0030246,carbohydrate binding;GO:0004677,DNA-dependent protein kinase activity;GO:0004694,eukaryotic translation initiation factor 2alpha kinase activity;GO:0044024,histone H2AS1 kinase activity;GO:0072371,histone H2AS121 kinase activity;GO:1990244,histone H2AT…
DVH24_026633	Tubulin beta chain	2.08957	0.00348371	0.0197266	1	GO:0005874,microtubule	GO:0005525,GTP binding;GO:0003924,GTPase activity;GO:0005200,structural constituent of cytoskeleton	GO:0007017,microtubule-based process	mdm:103433554,path:mdm04145,Phagosome;mdm:103433554,path:mdm04814,Motor proteins
DVH24_015391	Peptidyl-prolyl cis-trans isomerase	1.72164	0.00934389	0.03601	1	GO:0005737,cytoplasm	GO:0016018,cyclosporin A binding;GO:0140839,RNA polymerase II CTD heptapeptide repeat P3 isomerase activity;GO:0140840,RNA polymerase II CTD heptapeptide repeat P6 isomerase activity	GO:0006457,protein folding
DVH24_038515	Thylakoid soluble phosphoprotein TSP9	12.1254	8.67622e-05	0.00322753	1	GO:0009507,chloroplast
DVH24_030272	Acyl-[acyl-carrier-protein] desaturase	2.13263	0.00466552	0.0230559	1	GO:0009570,chloroplast stroma	GO:0046872,metal ion binding;GO:0045300,stearoyl-[ACP] desaturase activity	GO:0006633,fatty acid biosynthetic process
DVH24_038331	Translation initiation factor IF2/IF5 domain-containing protein	1.53543	0.0168969	0.0538743	1	GO:0005850,eukaryotic translation initiation factor 2 complex	GO:0003729,mRNA binding;GO:0003743,translation initiation factor activity;GO:0031369,translation initiation factor binding	GO:0001731,formation of translation preinitiation complex
DVH24_003796	DNA/RNA-binding domain-containing protein	2.52839	0.0483838	0.107898	1	GO:0005697,telomerase holoenzyme complex	GO:0070034,telomerase RNA binding;GO:0042162,telomeric DNA binding	GO:0000184,nuclear-transcribed mRNA catabolic process, nonsense-mediated decay
DVH24_003836	MIF4G domain-containing protein	1.85203	0.00130366	0.0117686	1	GO:0005846,nuclear cap binding complex;GO:0005634,nucleus	GO:0003729,mRNA binding;GO:0000339,RNA cap binding	GO:0006406,mRNA export from nucleus;GO:0006397,mRNA processing;GO:0000184,nuclear-transcribed mRNA catabolic process, nonsense-mediated decay;GO:0008380,RNA splicing
DVH24_038642	(R)-mandelonitrile lyase	0.352364	0.0396366	0.0945927	-1		GO:0050660,flavin adenine dinucleotide binding;GO:0046593,mandelonitrile lyase activity;GO:0016614,oxidoreductase activity, acting on CH-OH group of donors
DVH24_030311	ABC transporter domain-containing protein	6.51954	0.00125842	0.0115891	1		GO:0005524,ATP binding;GO:0016887,ATP hydrolysis activity
DVH24_038590	Eukaryotic translation initiation factor 3 subunit G	7.86987	3.24699e-06	0.000743976	1	GO:0016282,eukaryotic 43S preinitiation complex;GO:0033290,eukaryotic 48S preinitiation complex;GO:0005852,eukaryotic translation initiation factor 3 complex	GO:0003723,RNA binding;GO:0003743,translation initiation factor activity	GO:0001732,formation of cytoplasmic translation initiation complex
DVH24_038735	PGG domain-containing protein	18.1198	0.00240788	0.0160345	1	GO:0005886,plasma membrane	GO:0061666,UFM1 ligase activity	GO:0071569,protein ufmylation
DVH24_004046	40S ribosomal protein S8	1.86988	0.00040902	0.00653112	1	GO:1990904,ribonucleoprotein complex;GO:0005840,ribosome	GO:0003735,structural constituent of ribosome	GO:0006412,translation
DVH24_004066	Uncharacterized protein	1.69443	0.000440702	0.00671236	1	GO:0032153,cell division site;GO:0009507,chloroplast;GO:0005874,microtubule	GO:0005525,GTP binding;GO:0003924,GTPase activity	GO:0051301,cell division;GO:0010020,chloroplast fission;GO:0007017,microtubule-based process
DVH24_038701	Beta-glucosidase	2.58572	0.000319055	0.00577126	1		GO:0008422,beta-glucosidase activity	GO:0005975,carbohydrate metabolic process
DVH24_003003	Fe2OG dioxygenase domain-containing protein	0.559279	0.00533459	0.0251732	-1		GO:0051213,dioxygenase activity;GO:0046872,metal ion binding	GO:0009058,biosynthetic process
DVH24_003043	UBC core domain-containing protein	0.662931	0.00327892	0.0190481	-1		GO:0005524,ATP binding;GO:0004842,ubiquitin-protein transferase activity	GO:0006511,ubiquitin-dependent protein catabolic process
DVH24_006606	Ribosomal protein	2.7021	0.0177662	0.0555721	1	GO:0015934,large ribosomal subunit	GO:0019843,rRNA binding;GO:0003735,structural constituent of ribosome	GO:0006412,translation
DVH24_017562	HTH La-type RNA-binding domain-containing protein	4.20026	2.30615e-06	0.000737963	1	GO:0005634,nucleus;GO:1990904,ribonucleoprotein complex	GO:0003729,mRNA binding	GO:0006396,RNA processing
DVH24_038952	Large ribosomal subunit protein bL9c	1.66158	0.00957016	0.0365809	1	GO:1990904,ribonucleoprotein complex;GO:0005840,ribosome	GO:0019843,rRNA binding;GO:0003735,structural constituent of ribosome	GO:0006412,translation	mdm:103440981,path:mdm03010,Ribosome
DVH24_002821	Mitochondrial Rho GTPase	31.0176	0.020184	0.0605651	1	GO:0005741,mitochondrial outer membrane	GO:0005509,calcium ion binding;GO:0005525,GTP binding;GO:0003924,GTPase activity	GO:0007005,mitochondrion organization
DVH24_004627	60S ribosomal protein L12	1.60703	0.00485042	0.0235909	1	GO:0022625,cytosolic large ribosomal subunit	GO:0070180,large ribosomal subunit rRNA binding;GO:0003735,structural constituent of ribosome	GO:0006412,translation	mdm:103418850,path:mdm03010,Ribosome;mdm:103430876,path:mdm03010,Ribosome;mdm:103450122,path:mdm03010,Ribosome
DVH24_017632	VAMP-like protein YKT61	11.9466	0.000176378	0.00431743	1	GO:0005794,Golgi apparatus;GO:0016020,membrane	GO:0005484,SNAP receptor activity	GO:0006888,endoplasmic reticulum to Golgi vesicle-mediated transport;GO:0015031,protein transport
DVH24_038860	Ubiquitin-like domain-containing protein	8.89023	5.6904e-06	0.000951693	1			GO:0036211,protein modification process
DVH24_038911	Cell division cycle protein 48 homolog	1.50717	0.00481792	0.0235349	1	GO:0005829,cytosol;GO:0005634,nucleus;GO:0034098,VCP-NPL4-UFD1 AAA ATPase complex	GO:0005524,ATP binding;GO:0016887,ATP hydrolysis activity;GO:0031593,polyubiquitin modification-dependent protein binding	GO:0097352,autophagosome maturation;GO:0051228,mitotic spindle disassembly;GO:0030970,retrograde protein transport, ER to cytosol	mdm:103423288,path:mdm04141,Protein processing in endoplasmic reticulum
DVH24_039015	ABC transporter domain-containing protein	2.01488	0.0011064	0.0108456	1	GO:0016020,membrane	GO:0140359,ABC-type transporter activity;GO:0005524,ATP binding;GO:0016887,ATP hydrolysis activity
DVH24_017762	Phytocyanin domain-containing protein	0.368162	6.63067e-05	0.00288607	-1	GO:0005886,plasma membrane	GO:0009055,electron transfer activity
DVH24_003051	RRM domain-containing protein	1.8451	0.00229877	0.0157675	1	GO:0005634,nucleus	GO:0003723,RNA binding
DVH24_003040	Uncharacterized protein	9.16709	0.0106159	0.0393625	1	GO:0005789,endoplasmic reticulum membrane	GO:0005524,ATP binding;GO:0016887,ATP hydrolysis activity;GO:0052926,dol-P-Man:Man(6)GlcNAc(2)-PP-Dol alpha-1,2-mannosyltransferase activity;GO:0052918,dol-P-Man:Man(8)GlcNAc(2)-PP-Dol alpha-1,2-mannosyltransferase activity	GO:0006486,protein glycosylation
DVH24_017942	Cell wall hydroxyproline-rich glycoprotein	0.359212	0.00693454	0.0294732	-1	GO:0005576,extracellular region		GO:0071555,cell wall organization
DVH24_006355	Histone-lysine N-methyltransferase	3.684	0.00341688	0.0195532	1	GO:0000775,chromosome, centromeric region;GO:0005634,nucleus	GO:0003690,double-stranded DNA binding;GO:0042054,histone methyltransferase activity;GO:0008270,zinc ion binding	GO:0032259,methylation	mdm:103409193,path:mdm00310,Lysine degradation
DVH24_038238	Uncharacterized protein	5.63023	0.000742064	0.00890476	1	GO:0009507,chloroplast		GO:0009658,chloroplast organization;GO:0010027,thylakoid membrane organization
DVH24_006233	ABC transporter domain-containing protein	239.713	0.000149144	0.00402991	1	GO:0005778,peroxisomal membrane	GO:0140359,ABC-type transporter activity;GO:0005524,ATP binding;GO:0016887,ATP hydrolysis activity;GO:0005324,long-chain fatty acid transmembrane transporter activity	GO:0006635,fatty acid beta-oxidation;GO:0015910,long-chain fatty acid import into peroxisome;GO:0007031,peroxisome organization;GO:0042760,very long-chain fatty acid catabolic process
DVH24_017841	Expansin-like EG45 domain-containing protein	0.404356	0.0157392	0.0514816	-1
DVH24_004087	NAC-A/B domain-containing protein	0.372917	0.0255855	0.0704252	-1	GO:0005854,nascent polypeptide-associated complex
DVH24_006254	Amine oxidase	1.648	1.57693e-05	0.00145769	1		GO:0052595,aliphatic amine oxidase activity;GO:0005507,copper ion binding;GO:0008131,primary methylamine oxidase activity;GO:0048038,quinone binding	GO:0009308,amine metabolic process
DVH24_018022	Senescence domain-containing protein	2.44924	0.0011438	0.0110111	1	GO:0005886,plasma membrane
DVH24_006294	Uncharacterized protein	2.96452	0.000607001	0.0078827	1	GO:0009535,chloroplast thylakoid membrane		GO:0032544,plastid translation
DVH24_003864	RRM domain-containing protein	4.8257	0.0176093	0.0552843	1	GO:0005737,cytoplasm;GO:0005634,nucleus	GO:0003729,mRNA binding	GO:0006396,RNA processing
DVH24_018162	threonine synthase	5.3031	4.24326e-07	0.000315062	1		GO:0030170,pyridoxal phosphate binding;GO:0004795,threonine synthase activity	GO:0009088,threonine biosynthetic process
DVH24_004005	CASP-like protein	2.97501	0.0153596	0.0506022	1
DVH24_038518	Large ribosomal subunit protein uL4c	1.96739	0.00450876	0.0225781	1	GO:1990904,ribonucleoprotein complex;GO:0005840,ribosome	GO:0019843,rRNA binding;GO:0003735,structural constituent of ribosome	GO:0006412,translation
DVH24_038548	Neutral ceramidase	0.666596	0.000621064	0.0079336	-1	GO:0005576,extracellular region;GO:0016020,membrane	GO:0017040,N-acylsphingosine amidohydrolase activity	GO:0046514,ceramide catabolic process;GO:0042759,long-chain fatty acid biosynthetic process;GO:0046512,sphingosine biosynthetic process
MOCS3	Adenylyltransferase and sulfurtransferase MOCS3	1.67768	0.0355815	0.0881378	1	GO:0005829,cytosol;GO:0016020,membrane	GO:0005524,ATP binding;GO:0046872,metal ion binding;GO:0061605,molybdopterin-synthase adenylyltransferase activity;GO:0061604,molybdopterin-synthase sulfurtransferase activity;GO:0004792,thiosulfate sulfurtransferase activity;GO:0042292,URM1 activating enzyme activity	GO:0006777,Mo-molybdopterin cofactor biosynthetic process;GO:0002143,tRNA wobble position uridine thiolation
DVH24_018141	non-specific serine/threonine protein kinase	5.73723	0.00127438	0.0116818	1		GO:0005524,ATP binding;GO:0004674,protein serine/threonine kinase activity
DVH24_006745	Clp R domain-containing protein	5.89186	0.00151536	0.0126422	1
DVH24_006613	NAD-dependent epimerase/dehydratase domain-containing protein	2.23957	0.0115456	0.0417668	1		GO:0016616,oxidoreductase activity, acting on the CH-OH group of donors, NAD or NADP as acceptor
DVH24_018231	Uncharacterized protein	1.56594	0.00634446	0.0279363	1	GO:0005794,Golgi apparatus;GO:0016020,membrane	GO:0016407,acetyltransferase activity	GO:0009834,plant-type secondary cell wall biogenesis;GO:1990937,xylan acetylation;GO:0045492,xylan biosynthetic process;GO:0010411,xyloglucan metabolic process
DVH24_017610	Cytosol aminopeptidase domain-containing protein	1.92892	0.000293505	0.00560372	1	GO:0005737,cytoplasm	GO:0030145,manganese ion binding;GO:0070006,metalloaminopeptidase activity	GO:0006508,proteolysis
DVH24_018422	Rhodanese domain-containing protein	1.61289	0.00165061	0.013138	1	GO:0016020,membrane	GO:0005516,calmodulin binding
DVH24_018261	Uncharacterized protein	1.50457	0.000615436	0.00789825	1	GO:0005886,plasma membrane	GO:0016174,NAD(P)H oxidase H2O2-forming activity;GO:0140824,thioredoxin-dependent peroxiredoxin activity
DVH24_018482	26S proteasome regulatory subunit RPN10	1.57775	0.0265346	0.0721353	1	GO:0005829,cytosol;GO:0005634,nucleus;GO:0008540,proteasome regulatory particle, base subcomplex	GO:0031593,polyubiquitin modification-dependent protein binding	GO:0043161,proteasome-mediated ubiquitin-dependent protein catabolic process
DVH24_038808	Proteasome subunit beta	2.05762	0.0110008	0.0403862	1	GO:0005737,cytoplasm;GO:0005634,nucleus;GO:0005839,proteasome core complex		GO:0051603,proteolysis involved in protein catabolic process
DVH24_025696	Pyruvate kinase	3.64143	0.00589487	0.0267498	1		GO:0005524,ATP binding;GO:0016301,kinase activity;GO:0000287,magnesium ion binding;GO:0030955,potassium ion binding;GO:0004743,pyruvate kinase activity		mdm:103408335,path:mdm00010,Glycolysis / Gluconeogenesis;mdm:103408335,path:mdm00620,Pyruvate metabolism
DVH24_038848	Uncharacterized protein	1.54033	0.0333127	0.0843827	1
DVH24_037997	Lysine--tRNA ligase	1.65542	0.0196096	0.059278	1	GO:0005829,cytosol;GO:0005739,mitochondrion	GO:0005524,ATP binding;GO:0003677,DNA binding;GO:0004824,lysine-tRNA ligase activity;GO:0000049,tRNA binding	GO:0006430,lysyl-tRNA aminoacylation
DVH24_038309	Calcium uniporter protein	2.4577	0.0138419	0.047199	1	GO:1990246,uniplex complex	GO:0005262,calcium channel activity;GO:0015292,uniporter activity	GO:0036444,calcium import into the mitochondrion;GO:0051560,mitochondrial calcium ion homeostasis
DVH24_018521	GDP-mannose 4,6-dehydratase	7.2162	2.27619e-05	0.0018312	1		GO:0008446,GDP-mannose 4,6-dehydratase activity	GO:0042351,'de novo' GDP-L-fucose biosynthetic process
DVH24_038057	Dirigent protein	3.01598	0.0319367	0.0818394	1	GO:0048046,apoplast		GO:0009699,phenylpropanoid biosynthetic process
DVH24_038097	peroxidase	0.654264	0.0188955	0.0579449	-1		GO:0020037,heme binding;GO:0140825,lactoperoxidase activity;GO:0046872,metal ion binding	GO:0042744,hydrogen peroxide catabolic process;GO:0006979,response to oxidative stress
DVH24_017743	galactinol--sucrose galactosyltransferase	1.51172	0.0119336	0.0425615	1
DVH24_017799	BGGP Beta-1-3-galactosyl-O-glycosyl-glycoprotein	5.82838	0.00426703	0.0219447	1	GO:0016020,membrane	GO:0015020,glucuronosyltransferase activity
DVH24_025906	peptidylprolyl isomerase	1.86607	0.0104469	0.038869	1	GO:0016020,membrane	GO:0140839,RNA polymerase II CTD heptapeptide repeat P3 isomerase activity;GO:0140840,RNA polymerase II CTD heptapeptide repeat P6 isomerase activity
DVH24_038459	NADH:ubiquinone reductase (non-electrogenic)	1.72645	0.0264415	0.072014	1	GO:0005743,mitochondrial inner membrane;GO:0005777,peroxisome	GO:0003954,NADH dehydrogenase activity	GO:0006116,NADH oxidation
DVH24_038246	Vesicle transport protein	6.87981	0.014642	0.0490822	1	GO:0005737,cytoplasm;GO:0012505,endomembrane system;GO:0043231,intracellular membrane-bounded organelle;GO:0016020,membrane	GO:0140839,RNA polymerase II CTD heptapeptide repeat P3 isomerase activity;GO:0140840,RNA polymerase II CTD heptapeptide repeat P6 isomerase activity	GO:0015031,protein transport;GO:0016192,vesicle-mediated transport
DVH24_025745	STI1 domain-containing protein	3.8551	0.024441	0.0681593	1	GO:0009706,chloroplast inner membrane;GO:0009535,chloroplast thylakoid membrane		GO:0009658,chloroplast organization;GO:0045037,protein import into chloroplast stroma
DVH24_025785	Protein transport protein SEC23	3.32947	0.0232056	0.0663017	1	GO:0030127,COPII vesicle coat;GO:0070971,endoplasmic reticulum exit site;GO:0005789,endoplasmic reticulum membrane	GO:0005096,GTPase activator activity;GO:0008270,zinc ion binding	GO:0090110,COPII-coated vesicle cargo loading;GO:0006886,intracellular protein transport
DVH24_039178	Uncharacterized protein	1.68333	0.0141384	0.0479078	1		GO:0005524,ATP binding;GO:0030544,Hsp70 protein binding;GO:0046872,metal ion binding;GO:0051082,unfolded protein binding	GO:0006457,protein folding;GO:0009408,response to heat
DVH24_025996	Importin N-terminal domain-containing protein	3.30028	0.00758593	0.0312374	1	GO:0005737,cytoplasm;GO:0005643,nuclear pore	GO:0005049,nuclear export signal receptor activity;GO:0031267,small GTPase binding	GO:0006611,protein export from nucleus
DVH24_039188	Strictosidine synthase conserved region domain-containing protein	1.71212	3.22492e-05	0.00207527	1	GO:0012505,endomembrane system;GO:0005773,vacuole	GO:0016844,strictosidine synthase activity	GO:0009058,biosynthetic process
DVH24_038336	Trans-cinnamate 4-monooxygenase	2.06517	0.000122113	0.00368198	1	GO:0016020,membrane	GO:0020037,heme binding;GO:0005506,iron ion binding;GO:0016710,trans-cinnamate 4-monooxygenase activity	GO:0009808,lignin metabolic process
DVH24_038267	galactinol--sucrose galactosyltransferase	4.85334	0.022545	0.06504	1
DVH24_039208	Histone H2A/H2B/H3 domain-containing protein	2.28816	0.000229863	0.00489386	1	GO:0000786,nucleosome	GO:0003677,DNA binding;GO:0046982,protein heterodimerization activity;GO:0030527,structural constituent of chromatin
DVH24_018230	Strictosidine synthase conserved region domain-containing protein	1.74608	0.0020201	0.0147524	1	GO:0012505,endomembrane system;GO:0005773,vacuole	GO:0016844,strictosidine synthase activity	GO:0009058,biosynthetic process
DVH24_026056	Cytochrome P450	9.25067	0.000299835	0.0056139	1		GO:0020037,heme binding;GO:0005506,iron ion binding;GO:0004497,monooxygenase activity;GO:0016705,oxidoreductase activity, acting on paired donors, with incorporation or reduction of molecular oxygen	GO:0006629,lipid metabolic process
DVH24_018018	Fe2OG dioxygenase domain-containing protein	3.32405	0.0224352	0.0648491	1		GO:0051213,dioxygenase activity;GO:0046872,metal ion binding	GO:0009058,biosynthetic process
DVH24_025885	E3 ubiquitin protein ligase	8.09121	0.00177096	0.0137049	1	GO:0033503,HULC complex;GO:0005634,nucleus	GO:0046872,metal ion binding;GO:0061630,ubiquitin protein ligase activity	GO:0006914,autophagy;GO:0006325,chromatin organization;GO:0016567,protein ubiquitination
DVH24_038466	Beta-glucosidase	0.325216	1.33286e-05	0.00134316	-1		GO:0008422,beta-glucosidase activity	GO:0005975,carbohydrate metabolic process
DVH24_018089	serine O-acetyltransferase	1.68439	0.00400835	0.0211265	1	GO:0005737,cytoplasm	GO:0003677,DNA binding;GO:0009001,serine O-acetyltransferase activity	GO:0006535,cysteine biosynthetic process from serine;GO:0006355,regulation of DNA-templated transcription
DVH24_018118	C3H1-type domain-containing protein	13.8923	0.000118823	0.00365705	1	GO:0071014,post-mRNA release spliceosomal complex	GO:0003677,DNA binding;GO:0046872,metal ion binding;GO:0061632,RNA lariat debranching enzyme activator activity	GO:0000398,mRNA splicing, via spliceosome
DVH24_018099	Thioredoxin domain-containing protein	6.2913	4.39743e-05	0.0023964	1	GO:0009507,chloroplast		GO:0045454,cell redox homeostasis
DVH24_026005	transketolase	1.71829	0.0154917	0.0509131	1	GO:0005829,cytosol	GO:0046872,metal ion binding;GO:0004802,transketolase activity	GO:0006098,pentose-phosphate shunt	mdm:103418499,path:mdm00030,Pentose phosphate pathway;mdm:103418499,path:mdm00710,Carbon fixation in photosynthetic organisms
DVH24_038576	TIR domain-containing protein	1.82753	0.0201032	0.0604536	1			GO:0007165,signal transduction
DVH24_018420	F-box domain-containing protein	2.00391	0.00694535	0.0294732	1
DVH24_026045	4-hydroxy-tetrahydrodipicolinate synthase	1.59497	0.00225656	0.0156048	1		GO:0008840,4-hydroxy-tetrahydrodipicolinate synthase activity	GO:0019877,diaminopimelate biosynthetic process;GO:0009089,lysine biosynthetic process via diaminopimelate
DVH24_026055	Cytochrome P450	4.13659	0.0332134	0.0841845	1	GO:0016020,membrane	GO:0020037,heme binding;GO:0005506,iron ion binding;GO:0004497,monooxygenase activity;GO:0016705,oxidoreductase activity, acting on paired donors, with incorporation or reduction of molecular oxygen	GO:0006629,lipid metabolic process
DVH24_038616	AAA+ ATPase domain-containing protein	1.7128	0.0185409	0.0571142	1	GO:0009535,chloroplast thylakoid membrane;GO:0005745,m-AAA complex	GO:0005524,ATP binding;GO:0016887,ATP hydrolysis activity;GO:0004176,ATP-dependent peptidase activity;GO:0004222,metalloendopeptidase activity;GO:0008270,zinc ion binding	GO:0034982,mitochondrial protein processing
DVH24_026316	Uncharacterized protein	4.99949	0.00573251	0.0263394	1	GO:0030127,COPII vesicle coat;GO:0070971,endoplasmic reticulum exit site	GO:0000149,SNARE binding;GO:0008270,zinc ion binding	GO:0090110,COPII-coated vesicle cargo loading;GO:0006886,intracellular protein transport
DVH24_038637	(R)-mandelonitrile lyase	0.393309	0.000379965	0.00626942	-1		GO:0050660,flavin adenine dinucleotide binding;GO:0046593,mandelonitrile lyase activity;GO:0016614,oxidoreductase activity, acting on CH-OH group of donors
DVH24_038806	Elongation factor 1-alpha	2.46845	0.00670264	0.0289976	1	GO:0005737,cytoplasm	GO:0005525,GTP binding;GO:0003924,GTPase activity;GO:0003746,translation elongation factor activity
DVH24_025744	glutathione transferase	0.647528	0.0107639	0.0397869	-1	GO:0005737,cytoplasm	GO:0005509,calcium ion binding;GO:0004364,glutathione transferase activity	GO:0006749,glutathione metabolic process
DVH24_018388	RRM domain-containing protein	9.26157	0.00017081	0.00431743	1		GO:0003723,RNA binding
DVH24_026516	AAA+ ATPase domain-containing protein (Fragment)	4.11803	0.00183103	0.0139611	1		GO:0005524,ATP binding;GO:0016887,ATP hydrolysis activity	GO:0006950,response to stress
DVH24_006711	Large ribosomal subunit protein uL6 N-terminal domain-containing protein	1.74117	2.355e-05	0.00186516	1	GO:0022625,cytosolic large ribosomal subunit	GO:0003723,RNA binding;GO:0003735,structural constituent of ribosome	GO:0002181,cytoplasmic translation;GO:0000027,ribosomal large subunit assembly
DVH24_006721	Lipoxygenase domain-containing protein	4.4346	0.00696595	0.0294923	1		GO:0046872,metal ion binding;GO:0016702,oxidoreductase activity, acting on single donors with incorporation of molecular oxygen, incorporation of two atoms of oxygen	GO:0034440,lipid oxidation
DVH24_038927	Lactoylglutathione lyase	1.65456	0.000209646	0.00473305	1		GO:0004462,lactoylglutathione lyase activity;GO:0046872,metal ion binding
DVH24_005283	Glycerol-3-phosphate dehydrogenase	4.08107	0.00997666	0.0376981	1	GO:0005739,mitochondrion	GO:0004368,glycerol-3-phosphate dehydrogenase (quinone) activity	GO:0006072,glycerol-3-phosphate metabolic process
DVH24_039077	Ribosomal protein	2.07586	0.00138671	0.0121462	1	GO:1990904,ribonucleoprotein complex;GO:0005840,ribosome	GO:0003723,RNA binding
DVH24_005282	Uncharacterized protein	1.5046	0.00508475	0.0242598	1			GO:0016192,vesicle-mediated transport
DVH24_026194	Mitochondrial outer membrane protein porin 2-like	1.58551	0.00374833	0.020483	1	GO:0005741,mitochondrial outer membrane	GO:0008308,voltage-gated monoatomic anion channel activity
DVH24_017836	Wax synthase domain-containing protein	2.30094	0.0156504	0.0512195	1	GO:0009507,chloroplast;GO:0016020,membrane
DVH24_006239	SUZ domain-containing protein	9.75633	0.00208729	0.0149379	1		GO:0003676,nucleic acid binding
DVH24_026274	Cyclin delta-3	1.62738	0.00286545	0.0178041	1
DVH24_006230	ABC transporter domain-containing protein	3.87066	0.0364057	0.0894539	1	GO:0016020,membrane	GO:0140359,ABC-type transporter activity;GO:0005524,ATP binding;GO:0016887,ATP hydrolysis activity
DVH24_026072	C2 domain-containing protein	2.08233	0.00279518	0.0175511	1	GO:0005783,endoplasmic reticulum;GO:0016020,membrane	GO:0008289,lipid binding	GO:0006869,lipid transport
DVH24_005482	Clu domain-containing protein	1.58482	0.00122221	0.0113971	1	GO:0005737,cytoplasm		GO:0051640,organelle localization
DVH24_005492	Poly(A) RNA polymerase mitochondrial-like central palm domain-containing protein	8.82963	0.00107338	0.0107027	1
DVH24_025937	Hyaluronan/mRNA-binding protein domain-containing protein	3.21587	0.00306659	0.0183624	1	GO:0005737,cytoplasm;GO:0005634,nucleus	GO:0003729,mRNA binding
DVH24_026182	NADH dehydrogenase [ubiquinone] iron-sulfur protein 4, mitochondrial	1.95538	0.00443336	0.0224605	1	GO:0005743,mitochondrial inner membrane		GO:0022900,electron transport chain	mdm:103404141,path:mdm00190,Oxidative phosphorylation
DVH24_018136	Uncharacterized protein	0.665919	0.00803785	0.0327019	-1	GO:0009507,chloroplast;GO:0005634,nucleus;GO:1990904,ribonucleoprotein complex;GO:0005840,ribosome	GO:0005524,ATP binding;GO:0016887,ATP hydrolysis activity;GO:0140664,ATP-dependent DNA damage sensor activity;GO:0042393,histone binding;GO:0003697,single-stranded DNA binding;GO:0003735,structural constituent of ribosome	GO:0000724,double-strand break repair via homologous recombination;GO:0006334,nucleosome assembly;GO:0006412,translation
DVH24_006400	Transcription factor CBF/NF-Y/archaeal histone domain-containing protein	1.50509	0.0250865	0.0693409	1	GO:0005634,nucleus	GO:0001046,core promoter sequence-specific DNA binding;GO:0046982,protein heterodimerization activity;GO:0016251,RNA polymerase II general transcription initiation factor activity
DVH24_014596	DEAD-box ATP-dependent RNA helicase 8	2.53341	0.00452331	0.0225806	1	GO:0005737,cytoplasm	GO:0005524,ATP binding;GO:0016787,hydrolase activity;GO:0003676,nucleic acid binding;GO:0003724,RNA helicase activity
DVH24_017597	MI domain-containing protein	1.64088	0.0100193	0.0378111	1	GO:0016281,eukaryotic translation initiation factor 4F complex	GO:0003729,mRNA binding;GO:0003743,translation initiation factor activity
DVH24_018326	Thioredoxin reductase	2.07936	0.0453701	0.103573	1	GO:0005737,cytoplasm	GO:0004791,thioredoxin-disulfide reductase (NADPH) activity	GO:0019430,removal of superoxide radicals
DVH24_006709	J domain-containing protein	2.26667	0.0349513	0.0870851	1	GO:0005737,cytoplasm	GO:0005524,ATP binding;GO:0031072,heat shock protein binding;GO:0046872,metal ion binding;GO:0051082,unfolded protein binding	GO:0051085,chaperone cofactor-dependent protein refolding;GO:0042026,protein refolding;GO:0009408,response to heat
DVH24_006739	Citrate synthase	1.50541	0.0119903	0.0426481	1	GO:0005759,mitochondrial matrix	GO:0004108,citrate (Si)-synthase activity	GO:0005975,carbohydrate metabolic process;GO:0006099,tricarboxylic acid cycle
DVH24_026502	Cytidyltransferase-like domain-containing protein	8.06318	0.00204912	0.0148075	1		GO:0003824,catalytic activity	GO:0009058,biosynthetic process
DVH24_026532	Peroxidase	0.526745	0.00369231	0.0203454	-1	GO:0005576,extracellular region	GO:0020037,heme binding;GO:0140825,lactoperoxidase activity;GO:0046872,metal ion binding	GO:0042744,hydrogen peroxide catabolic process;GO:0006979,response to oxidative stress
DVH24_022424	Pentacotripeptide-repeat region of PRORP domain-containing protein	2.23267	0.0170331	0.0541052	1
DVH24_017797	Methyltransferase FkbM domain-containing protein	2.31606	0.00101633	0.0104014	1	GO:0016020,membrane;GO:0005643,nuclear pore
DVH24_022333	Large ribosomal subunit protein uL6 alpha-beta domain-containing protein	1.60886	0.000213979	0.00476044	1	GO:0022625,cytosolic large ribosomal subunit	GO:0019843,rRNA binding;GO:0003735,structural constituent of ribosome	GO:0002181,cytoplasmic translation	mdm:103444419,path:mdm03010,Ribosome
DVH24_006680	ATP synthase subunit O, mitochondrial	1.56467	0.00652448	0.0284131	1	GO:0016020,membrane	GO:0046933,proton-transporting ATP synthase activity, rotational mechanism
DVH24_017664	Expansin-like EG45 domain-containing protein	0.652973	0.0212685	0.0627282	-1	GO:0048046,apoplast		GO:0009627,systemic acquired resistance
DVH24_017714	monogalactosyldiacylglycerol synthase	4.565	0.000120009	0.00367451	1	GO:0031969,chloroplast membrane	GO:0046509,1,2-diacylglycerol 3-beta-galactosyltransferase activity	GO:0009247,glycolipid biosynthetic process	mdm:103417972,path:mdm00561,Glycerolipid metabolism
DVH24_022534	Fungal lipase-like domain-containing protein	1.50346	0.00602842	0.0271121	1	GO:0016020,membrane		GO:0016042,lipid catabolic process
DVH24_018017	Malic enzyme	1.55962	0.000722379	0.00875701	1	GO:0009507,chloroplast	GO:0004473,malate dehydrogenase (decarboxylating) (NADP+) activity;GO:0046872,metal ion binding;GO:0051287,NAD binding	GO:0006108,malate metabolic process;GO:0006090,pyruvate metabolic process
DVH24_022553	HMA domain-containing protein	4.19066	0.000304632	0.0056243	1		GO:0046872,metal ion binding
EFTS	Elongation factor Ts, mitochondrial	1.53155	0.000717255	0.00871267	1	GO:0005739,mitochondrion	GO:0003746,translation elongation factor activity	GO:0070125,mitochondrial translational elongation
DVH24_005294	CCHC-type domain-containing protein	2.64667	0.000443502	0.00671236	1	GO:0016020,membrane	GO:0003723,RNA binding;GO:0008270,zinc ion binding
DVH24_018004	SKI-interacting protein SKIP SNW domain-containing protein	2.6467	0.0302081	0.0788385	1	GO:0005681,spliceosomal complex		GO:0000398,mRNA splicing, via spliceosome
DVH24_017755	CTLH domain-containing protein	1.58728	0.0148849	0.0496163	1			GO:0006355,regulation of DNA-templated transcription
DVH24_022392	Protein PLASTID TRANSCRIPTIONALLY ACTIVE 7	3.35251	0.0355009	0.0880849	1	GO:0000427,plastid-encoded plastid RNA polymerase complex		GO:0042793,plastid transcription
DVH24_022864	Alpha-galactosidase	1.7046	0.0451931	0.103368	1	GO:0005576,extracellular region	GO:0004557,alpha-galactosidase activity	GO:0005975,carbohydrate metabolic process
DVH24_018427	phospholipase D	1.65861	0.000176721	0.00431743	1	GO:0005886,plasma membrane	GO:0004630,phospholipase D activity;GO:0003723,RNA binding	GO:0009395,phospholipid catabolic process
DVH24_022933	GDP-Man:Man(3)GlcNAc(2)-PP-Dol alpha-1,2-mannosyltransferase	1.6363	0.00878262	0.0346406	1	GO:0005789,endoplasmic reticulum membrane	GO:0004377,GDP-Man:Man3GlcNAc2-PP-Dol alpha-1,2-mannosyltransferase activity	GO:0006487,protein N-linked glycosylation
DVH24_022953	Nucleoporin Nup88	1.6825	0.000996643	0.0102868	1	GO:0005643,nuclear pore	GO:0017056,structural constituent of nuclear pore	GO:0006406,mRNA export from nucleus;GO:0006606,protein import into nucleus;GO:0000055,ribosomal large subunit export from nucleus;GO:0000056,ribosomal small subunit export from nucleus
DVH24_022572	SIS domain-containing protein	0.553113	0.0011456	0.0110111	-1		GO:0097367,carbohydrate derivative binding;GO:0016853,isomerase activity;GO:0004864,protein phosphatase inhibitor activity	GO:1901135,carbohydrate derivative metabolic process;GO:0009966,regulation of signal transduction
DVH24_022350	Two-component response regulator-like APRR5	2.41174	0.0196031	0.059278	1	GO:0005634,nucleus		GO:0009736,cytokinin-activated signaling pathway;GO:0000160,phosphorelay signal transduction system;GO:0048511,rhythmic process
DVH24_022420	Peptidase S9 prolyl oligopeptidase catalytic domain-containing protein	28.5629	1.4028e-05	0.001366	1		GO:0008239,dipeptidyl-peptidase activity;GO:0008236,serine-type peptidase activity	GO:0006508,proteolysis
DVH24_018225	RNA polymerase subunit H/Rpb5 C-terminal domain-containing protein	3.60251	0.0184226	0.0569571	1	GO:0005736,RNA polymerase I complex;GO:0005665,RNA polymerase II, core complex;GO:0005666,RNA polymerase III complex	GO:0003677,DNA binding;GO:0001054,RNA polymerase I activity;GO:0001055,RNA polymerase II activity;GO:0001056,RNA polymerase III activity	GO:0006362,transcription elongation by RNA polymerase I;GO:0042797,tRNA transcription by RNA polymerase III
DVH24_018524	H15 domain-containing protein	15.3286	0.000604753	0.0078777	1	GO:0000786,nucleosome;GO:0005634,nucleus	GO:0003690,double-stranded DNA binding;GO:0031492,nucleosomal DNA binding;GO:0030527,structural constituent of chromatin	GO:0030261,chromosome condensation;GO:0045910,negative regulation of DNA recombination;GO:0006334,nucleosome assembly
DVH24_022470	chitinase	0.344282	0.000862273	0.00950351	-1	GO:0005576,extracellular region	GO:0004568,chitinase activity	GO:0005975,carbohydrate metabolic process
DVH24_018265	Uncharacterized protein	3.07246	0.0342052	0.0858018	1	GO:0016020,membrane	GO:0004222,metalloendopeptidase activity;GO:0047372,monoacylglycerol lipase activity;GO:0034338,short-chain carboxylesterase activity	GO:0071586,CAAX-box protein processing
DVH24_026480	CNH domain-containing protein	10.8842	1.62951e-06	0.000737963	1	GO:0005737,cytoplasm;GO:0016020,membrane		GO:0006914,autophagy;GO:0034058,endosomal vesicle fusion
DVH24_025821	AAA+ ATPase domain-containing protein	2.9696	0.00164923	0.013138	1	GO:0005737,cytoplasm;GO:0000502,proteasome complex	GO:0005524,ATP binding;GO:0016887,ATP hydrolysis activity
DVH24_026500	glucose-6-phosphate 1-epimerase	1.57031	0.0133417	0.0459953	1	GO:0005737,cytoplasm	GO:0030246,carbohydrate binding;GO:0047938,glucose-6-phosphate 1-epimerase activity	GO:0005975,carbohydrate metabolic process
DVH24_023264	Enoyl reductase (ER) domain-containing protein	2.12746	0.00272423	0.0171782	1		GO:0016616,oxidoreductase activity, acting on the CH-OH group of donors, NAD or NADP as acceptor;GO:0008270,zinc ion binding
DVH24_022882	Peroxidase	3.5278	0.00149188	0.0126026	1	GO:0005576,extracellular region	GO:0020037,heme binding;GO:0140825,lactoperoxidase activity;GO:0046872,metal ion binding	GO:0042744,hydrogen peroxide catabolic process;GO:0006979,response to oxidative stress	mdm:103417791,path:mdm00940,Phenylpropanoid biosynthesis
DVH24_026560	Serine carboxypeptidase S28 family protein	6.83338	2.96283e-05	0.00207527	1	GO:0016020,membrane;GO:0005773,vacuole	GO:0008239,dipeptidyl-peptidase activity;GO:0070008,serine-type exopeptidase activity	GO:0006508,proteolysis
DVH24_022670	CHORD domain-containing protein	9.42207	4.92902e-05	0.00254595	1	GO:0016020,membrane	GO:0046872,metal ion binding;GO:0015386,potassium:proton antiporter activity
DVH24_023381	Enoyl reductase (ER) domain-containing protein	1.9691	0.000300846	0.0056139	1		GO:0016491,oxidoreductase activity
DVH24_022730	BAG domain-containing protein	2.70259	0.000478523	0.00690241	1	GO:0009506,plasmodesma		GO:0006457,protein folding
DVH24_022425	RING-type E3 ubiquitin transferase	4.1914	0.0166054	0.0532593	1	GO:0005759,mitochondrial matrix	GO:0005524,ATP binding;GO:0016887,ATP hydrolysis activity;GO:0140662,ATP-dependent protein folding chaperone;GO:0016740,transferase activity;GO:0051082,unfolded protein binding;GO:0008270,zinc ion binding	GO:0016567,protein ubiquitination;GO:0006511,ubiquitin-dependent protein catabolic process
DVH24_018505	Fe2OG dioxygenase domain-containing protein	1.51319	0.00265512	0.0169403	1		GO:0031418,L-ascorbic acid binding;GO:0046872,metal ion binding;GO:0016491,oxidoreductase activity	GO:0009813,flavonoid biosynthetic process
DVH24_026061	BEACH-type PH domain-containing protein	1.68905	0.0197686	0.0596501	1
DVH24_023082	Uncharacterized protein	1.68893	0.0113955	0.0413496	1	GO:0005680,anaphase-promoting complex	GO:0010997,anaphase-promoting complex binding;GO:1990757,ubiquitin ligase activator activity	GO:0031145,anaphase-promoting complex-dependent catabolic process;GO:0051301,cell division;GO:1905786,positive regulation of anaphase-promoting complex-dependent catabolic process;GO:0016567,protein ubiquitination
DVH24_033977	Uncharacterized protein	10.1888	0.000981395	0.0102093	1	GO:0005736,RNA polymerase I complex;GO:0005665,RNA polymerase II, core complex;GO:0005666,RNA polymerase III complex	GO:0001054,RNA polymerase I activity;GO:0001055,RNA polymerase II activity;GO:0001056,RNA polymerase III activity
DVH24_033986	Uncharacterized protein	5.7878	6.70762e-05	0.00288607	1	GO:0005783,endoplasmic reticulum;GO:0016020,membrane	GO:0016491,oxidoreductase activity
DVH24_022535	Cytochrome P450	1.5728	0.0165684	0.0531716	1	GO:0016020,membrane	GO:0020037,heme binding;GO:0005506,iron ion binding;GO:0016709,oxidoreductase activity, acting on paired donors, with incorporation or reduction of molecular oxygen, NAD(P)H as one donor, and incorporation of one atom of oxygen
DVH24_026158	squalene monooxygenase	2.31637	0.0425587	0.099388	1	GO:0005783,endoplasmic reticulum;GO:0016020,membrane	GO:0005524,ATP binding;GO:0071949,FAD binding;GO:0016787,hydrolase activity;GO:0003676,nucleic acid binding;GO:0003724,RNA helicase activity;GO:0004506,squalene monooxygenase activity	GO:0016126,sterol biosynthetic process
DVH24_025809	Uncharacterized protein	0.364686	0.000765741	0.00907884	-1	GO:0005737,cytoplasm;GO:0002189,ribose phosphate diphosphokinase complex	GO:0016301,kinase activity;GO:0000287,magnesium ion binding;GO:0004749,ribose phosphate diphosphokinase activity	GO:0006015,5-phosphoribose 1-diphosphate biosynthetic process;GO:0006164,purine nucleotide biosynthetic process
DVH24_023349	DNA polymerase	2.48585	0.0336671	0.0849904	1	GO:0043625,delta DNA polymerase complex	GO:0008296,3'-5'-DNA exonuclease activity;GO:0051539,4 iron, 4 sulfur cluster binding;GO:0003677,DNA binding;GO:0003887,DNA-directed DNA polymerase activity;GO:0046872,metal ion binding;GO:0000166,nucleotide binding	GO:0006287,base-excision repair, gap-filling;GO:0045004,DNA replication proofreading;GO:0006297,nucleotide-excision repair, DNA gap filling
DVH24_022715	adenylate kinase	1.78704	0.020194	0.0605651	1		GO:0004127,(d)CMP kinase activity;GO:0004017,adenylate kinase activity;GO:0005524,ATP binding;GO:0003723,RNA binding;GO:0033862,UMP kinase activity	GO:0006207,'de novo' pyrimidine nucleobase biosynthetic process;GO:0006221,pyrimidine nucleotide biosynthetic process;GO:0009451,RNA modification
DVH24_033885	Ras-related protein Rab11A	1.55054	0.00032421	0.00580063	1		GO:0005525,GTP binding;GO:0003924,GTPase activity
DVH24_026328	Large ribosomal subunit protein bL25 beta domain-containing protein	31.0317	8.539e-05	0.00322753	1	GO:0022625,cytosolic large ribosomal subunit	GO:0008097,5S rRNA binding;GO:0003735,structural constituent of ribosome	GO:0006412,translation
DVH24_033935	Uncharacterized protein	110.705	0.00256541	0.0166541	1	GO:0016020,membrane
DVH24_033975	C2 domain-containing protein	1.54511	0.000200898	0.00464332	1	GO:0010330,cellulose synthase complex	GO:0008017,microtubule binding	GO:0051211,anisotropic cell growth;GO:2001006,regulation of cellulose biosynthetic process
DVH24_026421	Uncharacterized protein	6.33459	0.000176066	0.00431743	1	GO:0016020,membrane
DVH24_023270	Chorismate synthase	1.6618	0.00253336	0.0165364	1	GO:0005829,cytosol	GO:0004107,chorismate synthase activity;GO:0010181,FMN binding	GO:0008652,amino acid biosynthetic process;GO:0009073,aromatic amino acid family biosynthetic process;GO:0009423,chorismate biosynthetic process
DVH24_026518	AAA+ ATPase domain-containing protein	5.88883	0.00205968	0.0148657	1		GO:0005524,ATP binding;GO:0016887,ATP hydrolysis activity	GO:0006950,response to stress
DVH24_026149	Methyltransferase type 11 domain-containing protein	3.97341	0.0303918	0.0791092	1	GO:0016020,membrane	GO:0008168,methyltransferase activity	GO:0045488,pectin metabolic process
DVH24_033983	SAP domain-containing protein	1.63342	0.00160143	0.01296	1		GO:0003676,nucleic acid binding
DVH24_022468	chitinase	0.454673	5.87148e-05	0.00279013	-1	GO:0005576,extracellular region	GO:0004568,chitinase activity	GO:0005975,carbohydrate metabolic process
DVH24_034073	peptidyl-tRNA hydrolase	6.21418	0.00160145	0.01296	1	GO:0005829,cytosol;GO:0005739,mitochondrion	GO:0004045,aminoacyl-tRNA hydrolase activity
DVH24_022668	Exostosin GT47 domain-containing protein	2.82242	0.0494184	0.109368	1	GO:0000139,Golgi membrane	GO:0008378,galactosyltransferase activity	GO:0006486,protein glycosylation;GO:0009969,xyloglucan biosynthetic process
DVH24_033858	GTP cyclohydrolase II domain-containing protein	0.635609	0.0310506	0.0801916	-1	GO:0009507,chloroplast	GO:0008686,3,4-dihydroxy-2-butanone-4-phosphate synthase activity;GO:0005525,GTP binding;GO:0003935,GTP cyclohydrolase II activity;GO:0046872,metal ion binding	GO:0009231,riboflavin biosynthetic process
DVH24_014458	Very-long-chain (3R)-3-hydroxyacyl-CoA dehydratase	7.05209	0.00113827	0.0109921	1	GO:0005789,endoplasmic reticulum membrane	GO:0102158,very-long-chain (3R)-3-hydroxyacyl-CoA dehydratase activity	GO:0030497,fatty acid elongation;GO:0030148,sphingolipid biosynthetic process;GO:0042761,very long-chain fatty acid biosynthetic process
DVH24_014498	Enoyl reductase (ER) domain-containing protein	16.5808	0.00296383	0.0180902	1		GO:0016616,oxidoreductase activity, acting on the CH-OH group of donors, NAD or NADP as acceptor;GO:0008270,zinc ion binding	GO:0009809,lignin biosynthetic process
DVH24_033928	Annexin	2.20787	0.000171901	0.00431743	1	GO:0005737,cytoplasm;GO:0005886,plasma membrane	GO:0005509,calcium ion binding;GO:0005544,calcium-dependent phospholipid binding;GO:0001786,phosphatidylserine binding	GO:0009409,response to cold;GO:0009408,response to heat;GO:0009651,response to salt stress;GO:0009414,response to water deprivation
DVH24_033988	Biotin carboxylase	1.65332	6.93888e-05	0.00288607	1		GO:0003989,acetyl-CoA carboxylase activity;GO:0005524,ATP binding;GO:0004075,biotin carboxylase activity;GO:0046872,metal ion binding	GO:0006633,fatty acid biosynthetic process;GO:2001295,malonyl-CoA biosynthetic process
DVH24_014598	Uncharacterized protein	7.59379	4.4771e-05	0.0023985	1
DVH24_022299	ADP-ribosylation factor	2.35075	0.0441791	0.10199	1	GO:0005794,Golgi apparatus	GO:0005525,GTP binding;GO:0003924,GTPase activity	GO:0015031,protein transport;GO:0016192,vesicle-mediated transport
DVH24_023098	DNA/RNA-binding protein Kin17 WH-like domain-containing protein	1.56612	0.000263258	0.00531889	1	GO:0005856,cytoskeleton;GO:0016020,membrane;GO:0005634,nucleus	GO:0005524,ATP binding;GO:0003690,double-stranded DNA binding;GO:0016627,oxidoreductase activity, acting on the CH-CH group of donors	GO:0006974,DNA damage response;GO:0006260,DNA replication;GO:0006629,lipid metabolic process
DVH24_005466	Importin N-terminal domain-containing protein	1.61403	0.0300873	0.0787307	1	GO:0005829,cytosol;GO:0005635,nuclear envelope	GO:0005049,nuclear export signal receptor activity;GO:0031267,small GTPase binding	GO:0006611,protein export from nucleus;GO:0006606,protein import into nucleus
DVH24_022466	chitinase	0.504783	0.00383361	0.0207326	-1	GO:0005576,extracellular region;GO:0016020,membrane	GO:0004568,chitinase activity	GO:0005975,carbohydrate metabolic process
DVH24_031516	NAC-A/B domain-containing protein	0.63545	2.28129e-05	0.0018312	-1	GO:0005854,nascent polypeptide-associated complex		GO:0015031,protein transport
DVH24_033911	Large ribosomal subunit protein uL29c	3.7679	0.015939	0.0519352	1	GO:0009507,chloroplast;GO:1990904,ribonucleoprotein complex;GO:0005840,ribosome	GO:0003735,structural constituent of ribosome	GO:0006412,translation
DVH24_034031	Protein kinase domain-containing protein	3.20465	0.0306508	0.0795742	1	GO:0016020,membrane	GO:0005524,ATP binding;GO:0004672,protein kinase activity
DVH24_014619	AT-hook motif nuclear-localized protein	7.04438	0.00694056	0.0294732	1	GO:0005634,nucleus	GO:0003680,minor groove of adenine-thymine-rich DNA binding
DVH24_022896	Lipoyl-binding domain-containing protein	23.8861	6.73357e-05	0.00288607	1
DVH24_022956	Chlorophyll a-b binding protein, chloroplastic	1.85387	0.00694891	0.0294732	1	GO:0009535,chloroplast thylakoid membrane;GO:0009522,photosystem I;GO:0009523,photosystem II	GO:0016168,chlorophyll binding	GO:0009765,photosynthesis, light harvesting
DVH24_022996	Uncharacterized protein	1.52902	0.0102536	0.0383782	1		GO:0005507,copper ion binding;GO:0016791,phosphatase activity;GO:0004864,protein phosphatase inhibitor activity	GO:0005975,carbohydrate metabolic process
DVH24_022297	Importin N-terminal domain-containing protein	1.74116	0.0492382	0.109092	1	GO:0005737,cytoplasm;GO:0005634,nucleus	GO:0005049,nuclear export signal receptor activity;GO:0031267,small GTPase binding	GO:0006611,protein export from nucleus;GO:0000055,ribosomal large subunit export from nucleus;GO:0000056,ribosomal small subunit export from nucleus
DVH24_023069	Protein kinase domain-containing protein	2.83432	0.00167417	0.0132241	1	GO:0016020,membrane	GO:0005524,ATP binding;GO:0030246,carbohydrate binding;GO:0004672,protein kinase activity
DVH24_023166	60S ribosomal protein L35	1.97523	0.000862741	0.00950351	1	GO:0022625,cytosolic large ribosomal subunit;GO:0016020,membrane	GO:0003729,mRNA binding;GO:0003735,structural constituent of ribosome	GO:0000463,maturation of LSU-rRNA from tricistronic rRNA transcript (SSU-rRNA, 5.8S rRNA, LSU-rRNA);GO:0006412,translation
DVH24_023219	MIF4G domain-containing protein	1.51779	0.0413458	0.0972265	1	GO:0005737,cytoplasm;GO:0035145,exon-exon junction complex	GO:0003723,RNA binding	GO:0000184,nuclear-transcribed mRNA catabolic process, nonsense-mediated decay
DVH24_033902	non-specific serine/threonine protein kinase	1.58621	0.0107333	0.0397234	1	GO:0016020,membrane	GO:0005524,ATP binding;GO:0004674,protein serine/threonine kinase activity
DVH24_033999	ATP synthase 24 kDa subunit, mitochondrial	1.56075	8.68987e-05	0.00322753	1			GO:0009555,pollen development
DVH24_022757	Enoyl reductase (ER) domain-containing protein	1.72485	0.0109435	0.0402253	1	GO:0005829,cytosol	GO:0035925,mRNA 3'-UTR AU-rich region binding;GO:0070402,NADPH binding;GO:0003960,NADPH:quinone reductase activity
MCM7	DNA replication licensing factor MCM7	14.6408	0.000232432	0.00493088	1	GO:0042555,MCM complex;GO:0000347,THO complex	GO:0005524,ATP binding;GO:0016887,ATP hydrolysis activity;GO:0140849,ATP-dependent H2AZ histone chaperone activity;GO:0140665,ATP-dependent H3-H4 histone complex chaperone activity;GO:0140584,chromatin extrusion motor activity;GO:0061775,cohesin loader activity;GO:0003689,DNA clamp loader activity;GO:0036121,double-stranded DNA helicase activity;GO:0061749,forked DNA-dependent helicase activity;G…	GO:0006270,DNA replication initiation;GO:0006271,DNA strand elongation involved in DNA replication;GO:0006268,DNA unwinding involved in DNA replication;GO:0000727,double-strand break repair via break-induced replication
DVH24_034112	HTH OST-type domain-containing protein	6.13262	6.66816e-06	0.000995835	1	GO:0005777,peroxisome	GO:0004540,RNA nuclease activity	GO:0010468,regulation of gene expression
DVH24_022987	MPN domain-containing protein	3.81242	0.00305578	0.0183624	1	GO:0005838,proteasome regulatory particle	GO:0008237,metallopeptidase activity	GO:0043161,proteasome-mediated ubiquitin-dependent protein catabolic process
DVH24_023334	Uncharacterized protein	11.605	9.3014e-05	0.00336892	1	GO:0012505,endomembrane system	GO:0005525,GTP binding;GO:0003924,GTPase activity
DVH24_029751	GDP-mannose 4,6-dehydratase	1.50155	0.00177993	0.0137309	1		GO:0008446,GDP-mannose 4,6-dehydratase activity	GO:0042351,'de novo' GDP-L-fucose biosynthetic process
	Predicted putative disease resistance protein RGA3 isoform X2	3.6881	0.0215447	0.0631611	1			GO:0006952,defense response
	Uroporphyrinogen decarboxylase (Fragment)	3.74622	0.0438366	0.101358	1		GO:0004853,uroporphyrinogen decarboxylase activity	GO:0015995,chlorophyll biosynthetic process;GO:0006782,protoporphyrinogen IX biosynthetic process
rpl20	50S ribosomal protein L20	4.17416	0.00593181	0.0268355	1	GO:0009536,plastid;GO:1990904,ribonucleoprotein complex;GO:0005840,ribosome	GO:0019843,rRNA binding;GO:0003735,structural constituent of ribosome	GO:0006412,translation
rpoA	DNA-directed RNA polymerase subunit alpha	15.5623	0.00400049	0.0211265	1	GO:0000428,DNA-directed RNA polymerase complex;GO:0009536,plastid	GO:0003677,DNA binding;GO:0003899,DNA-directed 5'-3' RNA polymerase activity;GO:0046983,protein dimerization activity	GO:0006351,DNA-templated transcription
rpl16	50S ribosomal protein L16, chloroplastic	1.80573	0.000586191	0.00780711	1	GO:0005762,mitochondrial large ribosomal subunit;GO:0009536,plastid	GO:0019843,rRNA binding;GO:0003735,structural constituent of ribosome	GO:0032543,mitochondrial translation
rpl22	Large ribosomal subunit protein uL22c	2.95386	0.0186573	0.0573922	1	GO:0015934,large ribosomal subunit;GO:0009536,plastid	GO:0019843,rRNA binding;GO:0003735,structural constituent of ribosome	GO:0006412,translation
rps16	30S ribosomal protein S16, chloroplastic	2.16714	0.0448924	0.103012	1	GO:0009507,chloroplast;GO:0005739,mitochondrion;GO:0015935,small ribosomal subunit	GO:0003735,structural constituent of ribosome	GO:0032543,mitochondrial translation
petD	Cytochrome b6-f complex subunit 4	1.71575	0.00346549	0.019677	1	GO:0009535,chloroplast thylakoid membrane;GO:0009536,plastid;GO:0042651,thylakoid membrane	GO:0045158,electron transporter, transferring electrons within cytochrome b6/f complex of photosystem II activity;GO:0045156,electron transporter, transferring electrons within the cyclic electron transport pathway of photosynthesis activity;GO:0016491,oxidoreductase activity	GO:0009767,photosynthetic electron transport chain
rps8	Ribosomal protein S8	2.03203	0.000298942	0.0056139	1	GO:0009536,plastid;GO:1990904,ribonucleoprotein complex;GO:0005840,ribosome	GO:0019843,rRNA binding;GO:0003735,structural constituent of ribosome	GO:0006412,translation
Mal	Mal d 1.0902	1.78673	0.000842727	0.00950351	1	GO:0005737,cytoplasm;GO:0005634,nucleus;GO:0005938,cell cortex;GO:0005856,cytoskeleton;GO:0005576,extracellular region	GO:0010427,abscisic acid binding;GO:0004864,protein phosphatase inhibitor activity;GO:0038023,signaling receptor activity;GO:0003785,actin monomer binding;GO:0008289,lipid binding	GO:0009738,abscisic acid-activated signaling pathway;GO:0006952,defense response;GO:0042989,sequestering of actin monomers;GO:0006869,lipid transport
	Apple fruit acidity-related protein	0.617635	0.00400658	0.0211265	-1
MdLHP1a	Terminal flower 2 protein	7.42612	0.000433286	0.00670239	1	GO:0000792,heterochromatin;GO:0005634,nucleus		GO:0031507,heterochromatin formation
MdLHP1b	Terminal flower 2 protein	15.2028	0.000536002	0.00748559	1	GO:0000792,heterochromatin;GO:0005634,nucleus		GO:0031507,heterochromatin formation
	Uncharacterized protein	1.53606	0.000464367	0.00684451	1		GO:0005525,GTP binding
DVH24_000689	Chalcone synthase	3.96108	0.034106	0.0856702	1		GO:0016747,acyltransferase activity, transferring groups other than amino-acyl groups	GO:0030639,polyketide biosynthetic process	mdm:103443513,path:mdm00941,Flavonoid biosynthesis;mdm:103443513,path:mdm00960,Tropane, piperidine and pyridine alkaloid biosynthesis;mdm:103443513,path:mdm04712,Circadian rhythm - plant
UGT88F1	Phloretin 2'-O-glucosyltransferase	1.52219	0.00830366	0.0333809	1		GO:0035251,UDP-glucosyltransferase activity
NBSm	NB-ARC domain-containing protein	1.65176	0.0242817	0.0680346	1		GO:0043531,ADP binding	GO:0006952,defense response
mal	Non-specific lipid-transfer protein (Fragment)	1.87946	0.00161422	0.0129925	1		GO:0008289,lipid binding	GO:0006869,lipid transport
pp2-1	Phloem protein 2	3.31331	0.00285675	0.0177687	1		GO:0030246,carbohydrate binding
BZIP21	BZIP domain class transcription factor	0.599851	0.0219473	0.0639054	-1	GO:0005634,nucleus	GO:0005524,ATP binding;GO:0003700,DNA-binding transcription factor activity;GO:0004672,protein kinase activity;GO:0000976,transcription cis-regulatory region binding
WRKY2	WRKY domain class transcription factor	1.72774	0.00293839	0.0180871	1	GO:0000785,chromatin;GO:0000118,histone deacetylase complex	GO:0003714,transcription corepressor activity	GO:0000122,negative regulation of transcription by RNA polymerase II
SEOa	Sieve element occlusion a	1.78518	0.0207837	0.0616597	1			GO:0010088,phloem development
CKS1	Cyclin-dependent kinases regulatory subunit	5.56956	3.25217e-06	0.000743976	1		GO:0016538,cyclin-dependent protein serine/threonine kinase regulator activity;GO:0016301,kinase activity	GO:0051301,cell division
	Beta-glucosidase	2.50474	6.75909e-06	0.000995835	1		GO:0008422,beta-glucosidase activity	GO:0005975,carbohydrate metabolic process	mdm:103447738,path:mdm00460,Cyanoamino acid metabolism
HRGP	Hydroxyproline rich glycoprotein	2.796	0.0436079	0.10095	1	GO:0022625,cytosolic large ribosomal subunit	GO:0003723,RNA binding;GO:0003735,structural constituent of ribosome	GO:0042273,ribosomal large subunit biogenesis;GO:0006412,translation	mdm:103435726,path:mdm03010,Ribosome
cob2	Cytochrome b	2.02193	0.0118311	0.0424634	1	GO:0005743,mitochondrial inner membrane;GO:0045275,respiratory chain complex III	GO:0046872,metal ion binding;GO:0008121,ubiquinol-cytochrome-c reductase activity	GO:0006122,mitochondrial electron transport, ubiquinol to cytochrome c	mdm:13630213,path:mdm00190,Oxidative phosphorylation
nad7	NADH dehydrogenase subunit 7	1.79937	0.00413471	0.0215063	1	GO:0005739,mitochondrion	GO:0051287,NAD binding;GO:0016651,oxidoreductase activity, acting on NAD(P)H;GO:0048038,quinone binding	GO:0006120,mitochondrial electron transport, NADH to ubiquinone	mdm:13630185,path:mdm00190,Oxidative phosphorylation
nad9	NADH dehydrogenase subunit 9	1.53775	0.00232693	0.0158691	1	GO:0016020,membrane;GO:0005739,mitochondrion	GO:0008137,NADH dehydrogenase (ubiquinone) activity		mdm:13630184,path:mdm00190,Oxidative phosphorylation
atp8	H(+)-transporting two-sector ATPase	1.67471	0.0170781	0.054219	1	GO:0031966,mitochondrial membrane;GO:0045263,proton-transporting ATP synthase complex, coupling factor F(o)	GO:0005524,ATP binding;GO:0046933,proton-transporting ATP synthase activity, rotational mechanism;GO:0046961,proton-transporting ATPase activity, rotational mechanism		mdm:13630196,path:mdm00190,Oxidative phosphorylation;mdm:13630196,path:mdm00195,Photosynthesis
nad2	NADH dehydrogenase subunit 2	3.18244	0.0446003	0.102645	1	GO:0016020,membrane;GO:0005739,mitochondrion;GO:0009536,plastid	GO:0008137,NADH dehydrogenase (ubiquinone) activity	GO:0042773,ATP synthesis coupled electron transport	mdm:13630220,path:mdm00190,Oxidative phosphorylation
nad5	NADH-ubiquinone oxidoreductase chain 5	6.63534	0.00218337	0.015312	1	GO:0016020,membrane;GO:0005739,mitochondrion;GO:0009536,plastid	GO:0008137,NADH dehydrogenase (ubiquinone) activity;GO:0003954,NADH dehydrogenase activity	GO:0042773,ATP synthesis coupled electron transport;GO:0015990,electron transport coupled proton transport	mdm:13630239,path:mdm00190,Oxidative phosphorylation
atp1	ATP synthase subunit alpha	1.84754	0.000469199	0.00687937	1	GO:0005743,mitochondrial inner membrane;GO:0045261,proton-transporting ATP synthase complex, catalytic core F(1)	GO:0043531,ADP binding;GO:0005524,ATP binding;GO:0046933,proton-transporting ATP synthase activity, rotational mechanism		mdm:13630204,path:mdm00190,Oxidative phosphorylation
rps1	Ribosomal protein S1	14.9711	3.59734e-05	0.00213682	1	GO:0005739,mitochondrion;GO:0005840,ribosome
ANS	Leucoanthocyanidin dioxygenase	1.99423	0.00801917	0.0326483	1		GO:0051213,dioxygenase activity;GO:0031418,L-ascorbic acid binding;GO:0046872,metal ion binding	GO:0009813,flavonoid biosynthetic process
omt1	Caffeic acid O-methyltransferase	1.51625	0.000308122	0.0056243	1		GO:0008171,O-methyltransferase activity;GO:0046983,protein dimerization activity;GO:0008757,S-adenosylmethionine-dependent methyltransferase activity	GO:0009809,lignin biosynthetic process;GO:0032259,methylation
DHAR	Dehydroascorbate reductase	1.52392	0.00080152	0.00931959	1		GO:0045174,glutathione dehydrogenase (ascorbate) activity;GO:0004364,glutathione transferase activity	GO:0033355,ascorbate glutathione cycle	mdm:103433463,path:mdm00053,Ascorbate and aldarate metabolism;mdm:103433463,path:mdm00480,Glutathione metabolism
CAS1	L-3-cyanoalanine synthase 1, mitochondrial	1.57731	0.00135749	0.012053	1	GO:0005739,mitochondrion	GO:0004124,cysteine synthase activity;GO:0050017,L-3-cyanoalanine synthase activity	GO:0006535,cysteine biosynthetic process from serine;GO:0009836,fruit ripening, climacteric;GO:0009611,response to wounding	mdm:103401891,path:mdm00920,Sulfur metabolism;mdm:103401891,path:mdm00270,Cysteine and methionine metabolism;mdm:103401891,path:mdm00460,Cyanoamino acid metabolism
	Elongation factor 1 alpha (Fragment)	2.65736	0.00104528	0.0105595	1		GO:0005525,GTP binding;GO:0003924,GTPase activity;GO:0003746,translation elongation factor activity
RCA	Ribulose bisphosphate carboxylase/oxygenase activase, chloroplastic	0.607751	0.00499584	0.023997	-1	GO:0009570,chloroplast stroma;GO:0009579,thylakoid	GO:0005524,ATP binding;GO:0016887,ATP hydrolysis activity;GO:0046863,ribulose-1,5-bisphosphate carboxylase/oxygenase activator activity
SbeI	1,4-alpha-glucan branching enzyme	1.7765	0.000209977	0.00473305	1	GO:0009501,amyloplast	GO:0003844,1,4-alpha-glucan branching enzyme activity;GO:0043169,cation binding;GO:0004553,hydrolase activity, hydrolyzing O-glycosyl compounds	GO:0005978,glycogen biosynthetic process;GO:0019252,starch biosynthetic process
C4H1	Trans-cinnamate 4-monooxygenase	1.90252	0.000251712	0.00515575	1	GO:0016020,membrane	GO:0020037,heme binding;GO:0005506,iron ion binding;GO:0016710,trans-cinnamate 4-monooxygenase activity	GO:0009808,lignin metabolic process	mdm:103447265,path:mdm00130,Ubiquinone and other terpenoid-quinone biosynthesis;mdm:103447265,path:mdm00940,Phenylpropanoid biosynthesis;mdm:103447265,path:mdm00945,Stilbenoid, diarylheptanoid and gingerol biosynthesis;mdm:103447265,path:mdm00941,Flavonoid biosynthesis
Mal	Mal d 1-like	6.56773	0.00161134	0.0129869	1	GO:0005737,cytoplasm;GO:0005634,nucleus;GO:0005938,cell cortex;GO:0005856,cytoskeleton;GO:0005576,extracellular region	GO:0010427,abscisic acid binding;GO:0004864,protein phosphatase inhibitor activity;GO:0038023,signaling receptor activity;GO:0003785,actin monomer binding;GO:0008289,lipid binding	GO:0009738,abscisic acid-activated signaling pathway;GO:0006952,defense response;GO:0042989,sequestering of actin monomers;GO:0006869,lipid transport
	Beta-D-xylosidase (Fragment)	6.3784	0.000675278	0.00835656	1
MdF3H	Flavanone 3-hydroxylase	1.7827	0.0010196	0.0104062	1		GO:0031418,L-ascorbic acid binding;GO:0046872,metal ion binding;GO:0016491,oxidoreductase activity	GO:0009813,flavonoid biosynthetic process	mdm:103436139,path:mdm00941,Flavonoid biosynthesis
GLU-2	glucan endo-1,3-beta-D-glucosidase (Fragment)	1.51755	0.00936211	0.0360408	1		GO:0042973,glucan endo-1,3-beta-D-glucosidase activity	GO:0005975,carbohydrate metabolic process
TL1	Thaumatin-like protein 1a	0.404663	0.0181527	0.0563899	-1	GO:0005576,extracellular region
MALD3	Non-specific lipid-transfer protein	2.12365	0.000108095	0.00356768	1		GO:0008289,lipid binding	GO:0006869,lipid transport
ADF	Putative actin depolymerizing factor	1.92031	0.0012539	0.0115655	1	GO:0015629,actin cytoskeleton	GO:0003779,actin binding	GO:0030042,actin filament depolymerization
UFGT1	Glycosyltransferase	4.31838	0.00931898	0.0359446	1		GO:0080043,quercetin 3-O-glucosyltransferase activity;GO:0080044,quercetin 7-O-glucosyltransferase activity
LOX7c	Lipoxygenase	1.62624	0.000576794	0.00773544	1	GO:0005737,cytoplasm	GO:0046872,metal ion binding;GO:0016702,oxidoreductase activity, acting on single donors with incorporation of molecular oxygen, incorporation of two atoms of oxygen	GO:0006633,fatty acid biosynthetic process;GO:0034440,lipid oxidation;GO:0031408,oxylipin biosynthetic process	mdm:103450936,path:mdm00591,Linoleic acid metabolism
LOX5b	Lipoxygenase	1.59704	0.00564665	0.026102	1	GO:0005737,cytoplasm	GO:0046872,metal ion binding;GO:0016702,oxidoreductase activity, acting on single donors with incorporation of molecular oxygen, incorporation of two atoms of oxygen	GO:0006633,fatty acid biosynthetic process;GO:0034440,lipid oxidation;GO:0031408,oxylipin biosynthetic process	mdm:103418601,path:mdm00591,Linoleic acid metabolism;mdm:103418601,path:mdm00592,alpha-Linolenic acid metabolism
UGTF8	Glycosyltransferase	1.6215	0.00244934	0.0162197	1		GO:0035251,UDP-glucosyltransferase activity
		2.31707	0.00679214	0.0292233	1
