# Supplementary material for: Gymnosporangium yamadae Effector GyHRb12 Targets the Host Ribosomal Protein MdRPS20 to Enhance Translation and Suppress Immunity of Apple Leaves
Source: Int J Mol Sci. 2026 Mar 25;27(7):2970. doi: 10.3390/ijms27072970 (PMC13072964; doi:10.3390/ijms27072970)
Supplement: Supplementary file 1 [file ijms-27-02970-s001.zip › Supplementary tableS3.xlsx]

## Sheet: Sheet1
Supplementary Table 3. Defense response proteins
ID	Accession	Gene Name	Description	FC (GyHRb12_vs_EV)	pValue (GyHRb12_vs_EV)	FDR (GyHRb12_vs_EV)	Sig (GyHRb12_vs_EV)	CC	MF	BP	KEGG	log2FC
A0A498J1K4_MALDO	A0A498J1K4	DVH24_031815	peroxidase	1.51601	0.000588462	0.00826144	1	GO:0005737,cytoplasm;GO:0016020,membrane;GO:0005634,nucleus	GO:0052689,carboxylic ester hydrolase activity;GO:0020037,heme binding;GO:0140825,lactoperoxidase activity;GO:0046872,metal ion binding	GO:0006952,defense response;GO:0042744,hydrogen peroxide catabolic process;GO:0006629,lipid metabolic process;GO:0006979,response to oxidative stress		0.600277
A0A498KIH7_MALDO	A0A498KIH7	DVH24_006470	RING-type E3 ubiquitin transferase	1.56851	0.0206447	0.0605806	1	GO:0005769,early endosome;GO:0005802,trans-Golgi network	GO:0005524,ATP binding;GO:0046872,metal ion binding;GO:0004672,protein kinase activity;GO:0004842,ubiquitin-protein transferase activity	GO:0009738,abscisic acid-activated signaling pathway;GO:0006952,defense response;GO:0045324,late endosome to vacuole transport;GO:0009788,negative regulation of abscisic acid-activated signaling pathway;GO:0016567,protein ubiquitination		0.649391
A0A498IN58_MALDO	A0A498IN58	DVH24_040144	Uncharacterized protein	1.59401	0.0141054	0.0473617	1	GO:1990904,ribonucleoprotein complex	GO:0009055,electron transfer activity;GO:0003723,RNA binding	GO:0051607,defense response to virus;GO:0031047,regulatory ncRNA-mediated gene silencing		0.672659
A0AU70_MALDO	A0AU70	Mal	Mal d 1.0902	1.6587	2.45e-05	0.00220006	1	GO:0005737,cytoplasm;GO:0005634,nucleus;GO:0005938,cell cortex;GO:0005856,cytoskeleton;GO:0005576,extracellular region	GO:0010427,abscisic acid binding;GO:0004864,protein phosphatase inhibitor activity;GO:0038023,signaling receptor activity;GO:0003785,actin monomer binding;GO:0008289,lipid binding	GO:0009738,abscisic acid-activated signaling pathway;GO:0006952,defense response;GO:0042989,sequestering of actin monomers;GO:0006869,lipid transport		0.730053
A0A498HFK8_MALDO	A0A498HFK8	DVH24_007055	Bet v I/Major latex protein domain-containing protein	1.67607	0.0167426	0.0529338	1		GO:0010427,abscisic acid binding;GO:0004864,protein phosphatase inhibitor activity;GO:0038023,signaling receptor activity	GO:0009738,abscisic acid-activated signaling pathway;GO:0006952,defense response		0.745079
A0A498JT12_MALDO	A0A498JT12	DVH24_009196	Sucrose synthase	1.7011	0.000666873	0.00888875	1	GO:1990904,ribonucleoprotein complex	GO:0003723,RNA binding;GO:0016157,sucrose synthase activity	GO:0051607,defense response to virus;GO:0031047,regulatory ncRNA-mediated gene silencing;GO:0005985,sucrose metabolic process		0.766471
B7VFP0_MALDO	B7VFP0	mal	Non-specific lipid-transfer protein	1.83629	0.00119891	0.0117749	1	GO:0005737,cytoplasm;GO:0005634,nucleus;GO:0005938,cell cortex;GO:0005856,cytoskeleton;GO:0005576,extracellular region	GO:0010427,abscisic acid binding;GO:0004864,protein phosphatase inhibitor activity;GO:0038023,signaling receptor activity;GO:0003785,actin monomer binding;GO:0008289,lipid binding	GO:0009738,abscisic acid-activated signaling pathway;GO:0006952,defense response;GO:0042989,sequestering of actin monomers;GO:0006869,lipid transport		0.876793
A0A498I683_MALDO	A0A498I683	DVH24_001927	Eukaryotic translation initiation factor isoform 4E	1.8605	0.000707449	0.00901418	1	GO:0016281,eukaryotic translation initiation factor 4F complex	GO:0000340,RNA 7-methylguanosine cap binding;GO:0003743,translation initiation factor activity	GO:0051607,defense response to virus		0.895693
A0A498I4Z0_MALDO	A0A498I4Z0	DVH24_023429	Sucrose synthase	1.94311	0.0352085	0.0863114	1	GO:0016020,membrane;GO:1990904,ribonucleoprotein complex	GO:0003723,RNA binding;GO:0016157,sucrose synthase activity	GO:0051607,defense response to virus;GO:0031047,regulatory ncRNA-mediated gene silencing;GO:0005985,sucrose metabolic process		0.958369
A0A498HJ06_MALDO	A0A498HJ06	DVH24_007138	WHY domain class transcription factor	2.00866	7.88e-05	0.00346566	1		GO:0003697,single-stranded DNA binding	GO:0006952,defense response;GO:0006355,regulation of DNA-templated transcription		1.00624
A0A498HNJ7_MALDO	A0A498HNJ7	DVH24_033848	Bifunctional inhibitor/plant lipid transfer protein/seed storage helical domain-containing protein	2.08422	0.00950409	0.0362204	1	GO:0005783,endoplasmic reticulum;GO:0009505,plant-type cell wall;GO:0005886,plasma membrane;GO:0098552,side of membrane	GO:0008289,lipid binding	GO:0050832,defense response to fungus;GO:0006869,lipid transport		1.0595
A0A498I9Z1_MALDO	A0A498I9Z1	DVH24_002303	Diacylglycerol kinase	2.49337	0.0314048	0.0800338	1	GO:0016020,membrane	GO:0005524,ATP binding;GO:0004143,ATP-dependent diacylglycerol kinase activity	GO:0006952,defense response;GO:0007200,phospholipase C-activating G protein-coupled receptor signaling pathway		1.3181
A0A498IN40_MALDO	A0A498IN40	DVH24_005798	Protein argonaute 5	2.54322	0.0325888	0.0820681	1	GO:1990904,ribonucleoprotein complex	GO:0003723,RNA binding	GO:0051607,defense response to virus;GO:0031047,regulatory ncRNA-mediated gene silencing		1.34666
A0A498J4M9_MALDO	A0A498J4M9	DVH24_032012	F-box domain-containing protein	3.0745	0.0243683	0.0679311	1	GO:1990904,ribonucleoprotein complex;GO:0005840,ribosome	GO:0003735,structural constituent of ribosome	GO:0006952,defense response;GO:0006412,translation		1.62035
A0A498HG22_MALDO	A0A498HG22	DVH24_007674	UBX domain-containing protein	3.17237	0.0427746	0.0985432	1	GO:0005634,nucleus	GO:0043130,ubiquitin binding	GO:0050832,defense response to fungus;GO:0031640,killing of cells of another organism;GO:0043161,proteasome-mediated ubiquitin-dependent protein catabolic process		1.66556
A0A498IUC7_MALDO	A0A498IUC7	DVH24_041779	Uncharacterized protein	4.41577	0.000574625	0.00818739	1	GO:0016020,membrane	GO:0043531,ADP binding	GO:0006952,defense response;GO:0051707,response to other organism		2.14266
Q5VJQ7_MALDO	Q5VJQ7	Mal	Mal d 1-like	6.52809	0.00122717	0.0118633	1	GO:0005737,cytoplasm;GO:0005634,nucleus;GO:0005938,cell cortex;GO:0005856,cytoskeleton;GO:0005576,extracellular region	GO:0010427,abscisic acid binding;GO:0004864,protein phosphatase inhibitor activity;GO:0038023,signaling receptor activity;GO:0003785,actin monomer binding;GO:0008289,lipid binding	GO:0009738,abscisic acid-activated signaling pathway;GO:0006952,defense response;GO:0042989,sequestering of actin monomers;GO:0006869,lipid transport		2.70666
A0A498JU86_MALDO	A0A498JU86	DVH24_011070	Protein argonaute 2-like	7.8033	0.00270923	0.0176297	1	GO:1990904,ribonucleoprotein complex	GO:0003723,RNA binding	GO:0051607,defense response to virus;GO:0031047,regulatory ncRNA-mediated gene silencing		2.96408
A0A498I886_MALDO	A0A498I886	DVH24_040246	UBX domain-containing protein	8.8478	0.0127081	0.0442869	1	GO:0005634,nucleus	GO:0043130,ubiquitin binding	GO:0050832,defense response to fungus;GO:0031640,killing of cells of another organism;GO:0043161,proteasome-mediated ubiquitin-dependent protein catabolic process		3.14532
A0A498JWY5_MALDO	A0A498JWY5	DVH24_011782	Alkaline phytoceramidase	8.9118	2.26e-06	0.000840125	1	GO:0016020,membrane	GO:0016811,hydrolase activity, acting on carbon-nitrogen (but not peptide) bonds, in linear amides	GO:0006914,autophagy;GO:0006672,ceramide metabolic process;GO:0098542,defense response to other organism;GO:0009651,response to salt stress		3.15572
