# Supplementary material for: Gymnosporangium yamadae Effector GyHRb12 Targets the Host Ribosomal Protein MdRPS20 to Enhance Translation and Suppress Immunity of Apple Leaves
Source: Int J Mol Sci. 2026 Mar 25;27(7):2970. doi: 10.3390/ijms27072970 (PMC13072964; doi:10.3390/ijms27072970)
Supplement: Supplementary file 1 [file ijms-27-02970-s001.zip › Supplementary tableS4.xlsx]

## Sheet: Sheet1
Supplementary Table 4. Ribosomal relative proteins
Accession	Gene Name	Description	FC (GyHRb12_vs_EV)	pValue (GyHRb12_vs_EV)	FDR (GyHRb12_vs_EV)	Sig (GyHRb12_vs_EV)	CC	MF	BP	KEGG
A0A498K476	DVH24_003108	30S ribosomal protein S20, chloroplastic	1.84607	4.21606e-05	0.00267655	1	GO:0005829,cytosol;GO:1990904,ribonucleoprotein complex;GO:0005840,ribosome	GO:0019843,rRNA binding;GO:0003735,structural constituent of ribosome	GO:0043248,proteasome assembly;GO:0006412,translation
A0A498K2E4	DVH24_000698	60S ribosomal export protein NMD3	0.721587	0.379884	0.477316	0	GO:0005737,cytoplasm;GO:0005634,nucleus	GO:0043023,ribosomal large subunit binding	GO:0015031,protein transport;GO:0000055,ribosomal large subunit export from nucleus
A0A498K5J7	DVH24_002655	Brix domain-containing protein	0.689223	0.148768	0.239909	0	GO:0030687,preribosome, large subunit precursor	GO:0019843,rRNA binding	GO:0000027,ribosomal large subunit assembly;GO:0006364,rRNA processing
A0A498J8Z2	DVH24_020973	C2H2-type domain-containing protein	0.6895	0.108251	0.188788	0	GO:0030687,preribosome, large subunit precursor		GO:0042273,ribosomal large subunit biogenesis
A0A498KCN1	DVH24_038398	E3 ubiquitin-protein ligase listerin	1.57265	0.251303	0.355344	0	GO:0005829,cytosol;GO:1990112,RQC complex	GO:0043023,ribosomal large subunit binding;GO:0061630,ubiquitin protein ligase activity;GO:0008270,zinc ion binding	GO:0016567,protein ubiquitination;GO:0072344,rescue of stalled ribosome;GO:1990116,ribosome-associated ubiquitin-dependent protein catabolic process
A0A498IQ43	EIF6	Eukaryotic translation initiation factor 6	0.944967	0.649162	0.721707	0	GO:0005737,cytoplasm;GO:0005730,nucleolus	GO:0043023,ribosomal large subunit binding;GO:0003743,translation initiation factor activity	GO:0042256,cytosolic ribosome assembly;GO:0042273,ribosomal large subunit biogenesis	mdm:103402181,path:mdm03008,Ribosome biogenesis in eukaryotes
A0A498IZB7	DVH24_028572	FHA domain-containing protein	1.473	0.336084	0.438659	0	GO:0005634,nucleus	GO:0043565,sequence-specific DNA binding	GO:0060962,regulation of ribosomal protein gene transcription by RNA polymerase II
A0A498J8M4	DVH24_021061	GTP-binding nuclear protein	1.13888	0.0830468	0.155868	0	GO:0005737,cytoplasm;GO:0005634,nucleus	GO:0005525,GTP binding;GO:0003924,GTPase activity	GO:0006606,protein import into nucleus;GO:0000054,ribosomal subunit export from nucleus	Genetic Information Processing,path:mdm03013,Nucleocytoplasmic transport;Genetic Information Processing,path:mdm03008,Ribosome biogenesis in eukaryotes;Genetic Information Processing,path:mdm03250,Viral life cycle - HIV-1;Genetic Information Processing,path:mdm03013,Nucleocytoplasmic transport;Genetic Information Processing,path:mdm03008,Ribosome biogenesis in eukaryotes;Genetic Information Proce…
A0A498I1B2	DVH24_023660	H/ACA ribonucleoprotein complex subunit 2	1.63462	0.200212	0.299103	0	GO:0031429,box H/ACA snoRNP complex	GO:0003723,RNA binding	GO:0000398,mRNA splicing, via spliceosome;GO:0006364,rRNA processing;GO:0031120,snRNA pseudouridine synthesis
H2EIF3	HRGP	Hydroxyproline rich glycoprotein	3.36565	0.00687538	0.0297646	1	GO:0022625,cytosolic large ribosomal subunit	GO:0003723,RNA binding;GO:0003735,structural constituent of ribosome	GO:0042273,ribosomal large subunit biogenesis;GO:0006412,translation	mdm:103435726,path:mdm03010,Ribosome
A0A498JP45	DVH24_025046	Importin N-terminal domain-containing protein	0.84399	0.246746	0.350187	0	GO:0005794,Golgi apparatus;GO:0005634,nucleus	GO:0005525,GTP binding;GO:0003924,GTPase activity;GO:0005049,nuclear export signal receptor activity;GO:0031267,small GTPase binding	GO:0006611,protein export from nucleus;GO:0000055,ribosomal large subunit export from nucleus;GO:0000056,ribosomal small subunit export from nucleus;GO:0016192,vesicle-mediated transport
A0A498KT40	DVH24_022297	Importin N-terminal domain-containing protein	1.45149	0.235553	0.337911	0	GO:0005737,cytoplasm;GO:0005634,nucleus	GO:0005049,nuclear export signal receptor activity;GO:0031267,small GTPase binding	GO:0006611,protein export from nucleus;GO:0000055,ribosomal large subunit export from nucleus;GO:0000056,ribosomal small subunit export from nucleus
A0A498JDN5	DVH24_020504	KH type-2 domain-containing protein	1.84811	0.000136496	0.00404107	1	GO:0022627,cytosolic small ribosomal subunit;GO:0005634,nucleus	GO:0019843,rRNA binding;GO:0003735,structural constituent of ribosome	GO:0006412,translation
A0A498KI91	DVH24_018176	KH type-2 domain-containing protein	0.73835	0.326084	0.429432	0	GO:0022627,cytosolic small ribosomal subunit;GO:0005634,nucleus	GO:0003723,RNA binding;GO:0003735,structural constituent of ribosome	GO:0006412,translation
A0A498INS2	DVH24_041688	KOW domain-containing protein	2.07466	0.00115668	0.0115443	1	GO:0022627,cytosolic small ribosomal subunit	GO:0019843,rRNA binding;GO:0003735,structural constituent of ribosome	GO:0006412,translation
A0A498JM53	DVH24_008626	KOW domain-containing protein	0.692263	0.00545831	0.026056	0	GO:0015934,large ribosomal subunit	GO:0003723,RNA binding;GO:0003735,structural constituent of ribosome	GO:0006412,translation	Genetic Information Processing,path:mdm03010,Ribosome;Genetic Information Processing,path:mdm03010,Ribosome
A0A498IYL3	DVH24_021846	mRNA decay factor PAT1 domain-containing protein	1.66484	0.205976	0.305491	0	GO:0000932,P-body	GO:0003723,RNA binding	GO:0000290,deadenylation-dependent decapping of nuclear-transcribed mRNA;GO:0033962,P-body assembly
A0A498I5D4	DVH24_023569	MYB domain class transcription factor	1.94454	0.000924122	0.0100936	1	GO:0030686,90S preribosome;GO:0022627,cytosolic small ribosomal subunit;GO:0005634,nucleus;GO:0032040,small-subunit processome	GO:0003824,catalytic activity;GO:0003735,structural constituent of ribosome	GO:0042274,ribosomal small subunit biogenesis;GO:0006364,rRNA processing;GO:0006412,translation
A0A498IEZ3	DVH24_041248	NFACT RNA-binding domain-containing protein	1.41868	0.119785	0.20343	0	GO:0005737,cytoplasm;GO:0016020,membrane;GO:1990112,RQC complex	GO:0043023,ribosomal large subunit binding;GO:0000049,tRNA binding;GO:0004842,ubiquitin-protein transferase activity;GO:0008270,zinc ion binding	GO:0072344,rescue of stalled ribosome;GO:1990116,ribosome-associated ubiquitin-dependent protein catabolic process
A0A498HBP1	DVH24_030782	NLE domain-containing protein	1.93713	0.0631224	0.129704	0	GO:0005730,nucleolus		GO:0000027,ribosomal large subunit assembly
A0A498KIG0	DVH24_006619	NLE domain-containing protein	2.23469	0.333865	0.436915	0	GO:0005730,nucleolus		GO:0000027,ribosomal large subunit assembly
A0A498HIF5	DVH24_037069	non-specific serine/threonine protein kinase	0.999128	0.992789	0.993919	0	GO:0005737,cytoplasm	GO:0004676,3-phosphoinositide-dependent protein kinase activity;GO:0004679,AMP-activated protein kinase activity;GO:0005524,ATP binding;GO:0004677,DNA-dependent protein kinase activity;GO:0004694,eukaryotic translation initiation factor 2alpha kinase activity;GO:0044024,histone H2AS1 kinase activity;GO:0072371,histone H2AS121 kinase activity;GO:1990244,histone H2AT120 kinase activity;GO:0035979,h…	GO:0035556,intracellular signal transduction
A0A498IJG8	DVH24_036463	non-specific serine/threonine protein kinase	3.96843	0.0149699	0.0493861	1	GO:0005737,cytoplasm;GO:0005634,nucleus	GO:0004676,3-phosphoinositide-dependent protein kinase activity;GO:0004679,AMP-activated protein kinase activity;GO:0005524,ATP binding;GO:0003677,DNA binding;GO:0004677,DNA-dependent protein kinase activity;GO:0004694,eukaryotic translation initiation factor 2alpha kinase activity;GO:0044024,histone H2AS1 kinase activity;GO:0072371,histone H2AS121 kinase activity;GO:1990244,histone H2AT120 kinas…	GO:0030154,cell differentiation;GO:0007165,signal transduction
A0A498IKS0	DVH24_027057	non-specific serine/threonine protein kinase	1.27215	0.0261015	0.0708386	0	GO:0005829,cytosol;GO:0000408,EKC/KEOPS complex;GO:0005634,nucleus	GO:0004676,3-phosphoinositide-dependent protein kinase activity;GO:0004679,AMP-activated protein kinase activity;GO:0005524,ATP binding;GO:0004677,DNA-dependent protein kinase activity;GO:0004694,eukaryotic translation initiation factor 2alpha kinase activity;GO:0044024,histone H2AS1 kinase activity;GO:0072371,histone H2AS121 kinase activity;GO:1990244,histone H2AT120 kinase activity;GO:0035979,h…	GO:0008033,tRNA processing;GO:0070525,tRNA threonylcarbamoyladenosine metabolic process
A0A498ILH3	DVH24_026958	non-specific serine/threonine protein kinase	1.44915	0.492909	0.585745	0	GO:0016020,membrane	GO:0004676,3-phosphoinositide-dependent protein kinase activity;GO:0004679,AMP-activated protein kinase activity;GO:0004677,DNA-dependent protein kinase activity;GO:0004694,eukaryotic translation initiation factor 2alpha kinase activity;GO:0044024,histone H2AS1 kinase activity;GO:0072371,histone H2AS121 kinase activity;GO:1990244,histone H2AT120 kinase activity;GO:0035979,histone H2AXS139 kinase …
A0A498IS02	DVH24_026952	non-specific serine/threonine protein kinase	1.15321	0.541922	0.630723	0	GO:0016020,membrane	GO:0004676,3-phosphoinositide-dependent protein kinase activity;GO:0004679,AMP-activated protein kinase activity;GO:0004677,DNA-dependent protein kinase activity;GO:0004694,eukaryotic translation initiation factor 2alpha kinase activity;GO:0044024,histone H2AS1 kinase activity;GO:0072371,histone H2AS121 kinase activity;GO:1990244,histone H2AT120 kinase activity;GO:0035979,histone H2AXS139 kinase …
A0A498ILG1	DVH24_026948	non-specific serine/threonine protein kinase	1.06086	0.558661	0.645085	0	GO:0016020,membrane	GO:0004676,3-phosphoinositide-dependent protein kinase activity;GO:0004679,AMP-activated protein kinase activity;GO:0004677,DNA-dependent protein kinase activity;GO:0004694,eukaryotic translation initiation factor 2alpha kinase activity;GO:0044024,histone H2AS1 kinase activity;GO:0072371,histone H2AS121 kinase activity;GO:1990244,histone H2AT120 kinase activity;GO:0035979,histone H2AXS139 kinase …
A0A498IPB4	DVH24_026943	non-specific serine/threonine protein kinase	1.1559	0.244437	0.348033	0	GO:0016020,membrane	GO:0004676,3-phosphoinositide-dependent protein kinase activity;GO:0004679,AMP-activated protein kinase activity;GO:0004677,DNA-dependent protein kinase activity;GO:0004694,eukaryotic translation initiation factor 2alpha kinase activity;GO:0044024,histone H2AS1 kinase activity;GO:0072371,histone H2AS121 kinase activity;GO:1990244,histone H2AT120 kinase activity;GO:0035979,histone H2AXS139 kinase …
A0A498IVU9	DVH24_017390	non-specific serine/threonine protein kinase	1.98684	0.108644	0.189259	0	GO:0016020,membrane	GO:0004676,3-phosphoinositide-dependent protein kinase activity;GO:0004679,AMP-activated protein kinase activity;GO:0005524,ATP binding;GO:0004677,DNA-dependent protein kinase activity;GO:0004694,eukaryotic translation initiation factor 2alpha kinase activity;GO:0044024,histone H2AS1 kinase activity;GO:0072371,histone H2AS121 kinase activity;GO:1990244,histone H2AT120 kinase activity;GO:0035979,h…
A0A498IVN9	DVH24_017388	non-specific serine/threonine protein kinase	1.07108	0.66459	0.735072	0	GO:0016020,membrane	GO:0004676,3-phosphoinositide-dependent protein kinase activity;GO:0004679,AMP-activated protein kinase activity;GO:0005524,ATP binding;GO:0004677,DNA-dependent protein kinase activity;GO:0004694,eukaryotic translation initiation factor 2alpha kinase activity;GO:0044024,histone H2AS1 kinase activity;GO:0072371,histone H2AS121 kinase activity;GO:1990244,histone H2AT120 kinase activity;GO:0035979,h…
A0A498IRI9	DVH24_016882	non-specific serine/threonine protein kinase	0.776628	0.0609206	0.12623	0	GO:0016020,membrane	GO:0004676,3-phosphoinositide-dependent protein kinase activity;GO:0004679,AMP-activated protein kinase activity;GO:0005524,ATP binding;GO:0004677,DNA-dependent protein kinase activity;GO:0004694,eukaryotic translation initiation factor 2alpha kinase activity;GO:0044024,histone H2AS1 kinase activity;GO:0072371,histone H2AS121 kinase activity;GO:1990244,histone H2AT120 kinase activity;GO:0035979,h…
A0A498JB33	DVH24_013595	non-specific serine/threonine protein kinase	1.87275	0.135339	0.223856	0	GO:0005770,late endosome;GO:0071561,nucleus-vacuole junction;GO:0034271,phosphatidylinositol 3-kinase complex, class III, type I;GO:0034272,phosphatidylinositol 3-kinase complex, class III, type II	GO:0004676,3-phosphoinositide-dependent protein kinase activity;GO:0004679,AMP-activated protein kinase activity;GO:0005524,ATP binding;GO:0004677,DNA-dependent protein kinase activity;GO:0004694,eukaryotic translation initiation factor 2alpha kinase activity;GO:0044024,histone H2AS1 kinase activity;GO:0072371,histone H2AS121 kinase activity;GO:1990244,histone H2AT120 kinase activity;GO:0035979,h…	GO:0045324,late endosome to vacuole transport;GO:0016236,macroautophagy;GO:0006623,protein targeting to vacuole
A0A498JT81	DVH24_011373	non-specific serine/threonine protein kinase	0.961069	0.919196	0.937619	0	GO:0016020,membrane	GO:0004676,3-phosphoinositide-dependent protein kinase activity;GO:0004679,AMP-activated protein kinase activity;GO:0005524,ATP binding;GO:0004677,DNA-dependent protein kinase activity;GO:0004694,eukaryotic translation initiation factor 2alpha kinase activity;GO:0044024,histone H2AS1 kinase activity;GO:0072371,histone H2AS121 kinase activity;GO:1990244,histone H2AT120 kinase activity;GO:0035979,h…
A0A498JZA7	DVH24_011137	non-specific serine/threonine protein kinase	1.00466	0.948463	0.961264	0	GO:0005886,plasma membrane	GO:0004676,3-phosphoinositide-dependent protein kinase activity;GO:0004679,AMP-activated protein kinase activity;GO:0005524,ATP binding;GO:0004677,DNA-dependent protein kinase activity;GO:0004694,eukaryotic translation initiation factor 2alpha kinase activity;GO:0044024,histone H2AS1 kinase activity;GO:0072371,histone H2AS121 kinase activity;GO:1990244,histone H2AT120 kinase activity;GO:0035979,h…
A0A498JJW2	DVH24_008518	non-specific serine/threonine protein kinase	1.2771	0.589811	0.673851	0	GO:0016020,membrane	GO:0004676,3-phosphoinositide-dependent protein kinase activity;GO:0004679,AMP-activated protein kinase activity;GO:0005524,ATP binding;GO:0004677,DNA-dependent protein kinase activity;GO:0004694,eukaryotic translation initiation factor 2alpha kinase activity;GO:0044024,histone H2AS1 kinase activity;GO:0072371,histone H2AS121 kinase activity;GO:1990244,histone H2AT120 kinase activity;GO:0035979,h…	GO:0050829,defense response to Gram-negative bacterium;GO:0031640,killing of cells of another organism
A0A498HMJ7	DVH24_007399	non-specific serine/threonine protein kinase	1.04452	0.845717	0.880365	0		GO:0004676,3-phosphoinositide-dependent protein kinase activity;GO:0004679,AMP-activated protein kinase activity;GO:0005524,ATP binding;GO:0004677,DNA-dependent protein kinase activity;GO:0004694,eukaryotic translation initiation factor 2alpha kinase activity;GO:0044024,histone H2AS1 kinase activity;GO:0072371,histone H2AS121 kinase activity;GO:1990244,histone H2AT120 kinase activity;GO:0035979,h…	GO:0045292,mRNA cis splicing, via spliceosome;GO:0015031,protein transport
A0A498K6Z0	DVH24_003769	non-specific serine/threonine protein kinase	1.51217	0.208743	0.308555	0	GO:0016020,membrane	GO:0004676,3-phosphoinositide-dependent protein kinase activity;GO:0004679,AMP-activated protein kinase activity;GO:0005524,ATP binding;GO:0004677,DNA-dependent protein kinase activity;GO:0004694,eukaryotic translation initiation factor 2alpha kinase activity;GO:0044024,histone H2AS1 kinase activity;GO:0072371,histone H2AS121 kinase activity;GO:1990244,histone H2AT120 kinase activity;GO:0035979,h…	GO:0007165,signal transduction
A0A0U2JQ24	CIPK09	non-specific serine/threonine protein kinase	1.37032	0.00742427	0.0310252	0	GO:0016020,membrane	GO:0004676,3-phosphoinositide-dependent protein kinase activity;GO:0004679,AMP-activated protein kinase activity;GO:0005524,ATP binding;GO:0004677,DNA-dependent protein kinase activity;GO:0004694,eukaryotic translation initiation factor 2alpha kinase activity;GO:0044024,histone H2AS1 kinase activity;GO:0072371,histone H2AS121 kinase activity;GO:1990244,histone H2AT120 kinase activity;GO:0035979,h…	GO:0007165,signal transduction
A0A498KKW9	DVH24_022953	Nucleoporin Nup88	1.68499	0.000419211	0.00679235	1	GO:0005643,nuclear pore	GO:0017056,structural constituent of nuclear pore	GO:0006406,mRNA export from nucleus;GO:0006606,protein import into nucleus;GO:0000055,ribosomal large subunit export from nucleus;GO:0000056,ribosomal small subunit export from nucleus
A0A498IUI4	DVH24_022199	Obg-like ATPase 1	1.57668	0.0059228	0.0272387	1	GO:0005737,cytoplasm	GO:0005524,ATP binding;GO:0016887,ATP hydrolysis activity;GO:0005525,GTP binding;GO:0043023,ribosomal large subunit binding
A0A498IWT6	DVH24_021847	Obg-like ATPase 1	1.28287	0.0869292	0.1612	0	GO:0005737,cytoplasm	GO:0005524,ATP binding;GO:0016887,ATP hydrolysis activity;GO:0005525,GTP binding;GO:0043023,ribosomal large subunit binding	GO:0009733,response to auxin
A0A498JZH2	DVH24_011207	Obg-like ATPase 1	1.48685	0.0162333	0.0518221	0	GO:0005737,cytoplasm	GO:0005524,ATP binding;GO:0016887,ATP hydrolysis activity;GO:0005525,GTP binding;GO:0043023,ribosomal large subunit binding
A0A498I4D7	DVH24_019950	Plectin/eS10 N-terminal domain-containing protein	1.80974	0.0021613	0.0156861	1	GO:0022627,cytosolic small ribosomal subunit	GO:0003723,RNA binding;GO:0003735,structural constituent of ribosome
A0A498JQS9	DVH24_008111	Plectin/eS10 N-terminal domain-containing protein	2.17351	0.000596657	0.00826144	1	GO:0022627,cytosolic small ribosomal subunit	GO:0003723,RNA binding;GO:0003735,structural constituent of ribosome
A0A498K8Z9	DVH24_038130	Receptor-like serine/threonine-protein kinase	1.66235	0.00328618	0.0191995	1		GO:0004676,3-phosphoinositide-dependent protein kinase activity;GO:0004679,AMP-activated protein kinase activity;GO:0005524,ATP binding;GO:0030246,carbohydrate binding;GO:0004677,DNA-dependent protein kinase activity;GO:0004694,eukaryotic translation initiation factor 2alpha kinase activity;GO:0044024,histone H2AS1 kinase activity;GO:0072371,histone H2AS121 kinase activity;GO:1990244,histone H2AT…
A0A498IS39	DVH24_026992	Ribokinase	1.02146	0.842586	0.877944	0	GO:0005737,cytoplasm;GO:0005634,nucleus	GO:0005524,ATP binding;GO:0046872,metal ion binding;GO:0004747,ribokinase activity	GO:0019303,D-ribose catabolic process
A0A498I697	DVH24_039576	ribonuclease III	1.63169	0.0537631	0.115309	0	GO:0005634,nucleus	GO:0003725,double-stranded RNA binding;GO:0004525,ribonuclease III activity	GO:0010468,regulation of gene expression;GO:0006396,RNA processing
A0A498HF23	DVH24_027790	Ribosomal protein L30 ferredoxin-like fold domain-containing protein	2.18282	0.00177082	0.0141988	1	GO:0022625,cytosolic large ribosomal subunit	GO:0003723,RNA binding;GO:0003735,structural constituent of ribosome	GO:0000463,maturation of LSU-rRNA from tricistronic rRNA transcript (SSU-rRNA, 5.8S rRNA, LSU-rRNA)
A0A498HL84	DVH24_018835	Ribosomal protein L30 ferredoxin-like fold domain-containing protein	2.04842	0.00224546	0.0160413	1	GO:0022625,cytosolic large ribosomal subunit	GO:0003723,RNA binding;GO:0003735,structural constituent of ribosome	GO:0000463,maturation of LSU-rRNA from tricistronic rRNA transcript (SSU-rRNA, 5.8S rRNA, LSU-rRNA)
A0A498K7N8	DVH24_004070	Ribosomal protein/NADH dehydrogenase domain-containing protein	2.29148	0.0605406	0.125736	0	GO:0005743,mitochondrial inner membrane
A0A498II51	DVH24_003287	Ribosomal protein/NADH dehydrogenase domain-containing protein	1.39185	0.0726303	0.142894	0	GO:0005743,mitochondrial inner membrane
A0A498KIG8	DVH24_018256	Ribosomal RNA-processing protein 12-like conserved domain-containing protein	9.22743	0.00403841	0.0217189	1	GO:0016020,membrane
A0A498H8Z3	DVH24_028035	Ribosomal RNA-processing protein 42	1.10734	0.319298	0.42385	0	GO:0000177,cytoplasmic exosome (RNase complex);GO:0000176,nuclear exosome (RNase complex);GO:0005730,nucleolus	GO:0035925,mRNA 3'-UTR AU-rich region binding	GO:0000467,exonucleolytic trimming to generate mature 3'-end of 5.8S rRNA from tricistronic rRNA transcript (SSU-rRNA, 5.8S rRNA, LSU-rRNA);GO:0071028,nuclear mRNA surveillance;GO:0071035,nuclear polyadenylation-dependent rRNA catabolic process;GO:0016075,rRNA catabolic process;GO:0071038,TRAMP-dependent tRNA surveillance pathway;GO:0034473,U1 snRNA 3'-end processing;GO:0034475,U4 snRNA 3'-end pr…
A0A498ICA3	DVH24_005010	Ribosomal RNA-processing protein 43	0.981204	0.976018	0.980477	0	GO:0000177,cytoplasmic exosome (RNase complex);GO:0000176,nuclear exosome (RNase complex);GO:0005730,nucleolus	GO:0035925,mRNA 3'-UTR AU-rich region binding	GO:0000467,exonucleolytic trimming to generate mature 3'-end of 5.8S rRNA from tricistronic rRNA transcript (SSU-rRNA, 5.8S rRNA, LSU-rRNA);GO:0071028,nuclear mRNA surveillance;GO:0071035,nuclear polyadenylation-dependent rRNA catabolic process;GO:0016075,rRNA catabolic process;GO:0071038,TRAMP-dependent tRNA surveillance pathway;GO:0034473,U1 snRNA 3'-end processing;GO:0034475,U4 snRNA 3'-end pr…
A0A498HS69	DVH24_016441	Ribosome assembly factor mrt4	1.70276	0.297403	0.402153	0	GO:0005737,cytoplasm;GO:0005730,nucleolus;GO:0030687,preribosome, large subunit precursor	GO:0003723,RNA binding	GO:0000956,nuclear-transcribed mRNA catabolic process;GO:0000027,ribosomal large subunit assembly;GO:0006364,rRNA processing
A0A498KSS2	DVH24_022889	Ribosome biogenesis protein NOP53	1.02572	0.905184	0.927043	0	GO:0005730,nucleolus;GO:0005654,nucleoplasm	GO:0008097,5S rRNA binding	GO:0000027,ribosomal large subunit assembly;GO:0006364,rRNA processing
A0A498K191	DVH24_030564	Ribosome maturation factor RimP N-terminal domain-containing protein	0.684021	0.10336	0.182584	0	GO:0005737,cytoplasm		GO:0042274,ribosomal small subunit biogenesis
A0A498JWS6	DVH24_021348	Ribosome-binding factor A	1.8808	0.00476036	0.0238716	1		GO:0043024,ribosomal small subunit binding	GO:0006364,rRNA processing
A0A498HDQ9	DVH24_037380	Ribosome-recycling factor, chloroplastic	5.03099	0.000771555	0.00935283	1	GO:0005739,mitochondrion	GO:0043023,ribosomal large subunit binding	GO:0006412,translation
A0A498IQ39	DVH24_027086	Ribosome-recycling factor, chloroplastic	1.50983	0.000360744	0.00635265	1	GO:0009507,chloroplast	GO:0043023,ribosomal large subunit binding	GO:0032544,plastid translation
A0A498K612	DVH24_002835	Ribosome-recycling factor, chloroplastic	1.51035	0.00277717	0.0177589	1	GO:0009507,chloroplast	GO:0043023,ribosomal large subunit binding	GO:0032544,plastid translation
A0A498IAR4	DVH24_040451	RNA-directed RNA polymerase	1.96024	0.0082443	0.0329876	1	GO:0015934,large ribosomal subunit;GO:0031380,nuclear RNA-directed RNA polymerase complex	GO:0003729,mRNA binding;GO:0016620,oxidoreductase activity, acting on the aldehyde or oxo group of donors, NAD or NADP as acceptor;GO:0046983,protein dimerization activity;GO:0003968,RNA-dependent RNA polymerase activity;GO:0003735,structural constituent of ribosome	GO:0008652,amino acid biosynthetic process;GO:0030422,siRNA processing;GO:0006412,translation
A0A498IVY8	DVH24_034438	Serine/threonine-protein kinase TOR	3.04206	0.00983857	0.0370118	1	GO:0005737,cytoplasm;GO:0005634,nucleus;GO:0031931,TORC1 complex;GO:0031932,TORC2 complex	GO:0004676,3-phosphoinositide-dependent protein kinase activity;GO:0004679,AMP-activated protein kinase activity;GO:0005524,ATP binding;GO:0004677,DNA-dependent protein kinase activity;GO:0004694,eukaryotic translation initiation factor 2alpha kinase activity;GO:0044024,histone H2AS1 kinase activity;GO:0072371,histone H2AS121 kinase activity;GO:1990244,histone H2AT120 kinase activity;GO:0035979,h…	GO:0016242,negative regulation of macroautophagy;GO:0051128,regulation of cellular component organization;GO:0031929,TOR signaling
A0A498JPV5	DVH24_024985	Sigma 54 modulation/S30EA ribosomal protein C-terminal domain-containing protein	1.73741	0.000105875	0.00385289	1	GO:0022627,cytosolic small ribosomal subunit	GO:0043024,ribosomal small subunit binding	GO:0045900,negative regulation of translational elongation
A0A498IQ74	DVH24_027116	Small nuclear ribonucleoprotein Sm D1	1.47035	0.00720546	0.0304957	0	GO:0005737,cytoplasm;GO:0005681,spliceosomal complex	GO:0003723,RNA binding	GO:0000387,spliceosomal snRNP assembly	Genetic Information Processing,path:mdm03040,Spliceosome
A0A498INQ1	DVH24_041754	Sugar phosphate transporter domain-containing protein	1.07342	0.620158	0.698019	0	GO:0022627,cytosolic small ribosomal subunit;GO:0016020,membrane	GO:0003729,mRNA binding;GO:0003735,structural constituent of ribosome	GO:0006412,translation
A0A498KCJ0	DVH24_038358	superoxide dismutase	1.64256	0.00929861	0.035788	1	GO:0022627,cytosolic small ribosomal subunit	GO:0046872,metal ion binding;GO:0003729,mRNA binding;GO:0003735,structural constituent of ribosome;GO:0004784,superoxide dismutase activity	GO:0006412,translation
A0A498ILR6	DVH24_027185	U1 small nuclear ribonucleoprotein C	4.04808	0.0157956	0.0509529	1	GO:0000243,commitment complex;GO:0005685,U1 snRNP;GO:0071004,U2-type prespliceosome	GO:0003729,mRNA binding;GO:0030627,pre-mRNA 5'-splice site binding;GO:0030619,U1 snRNA binding;GO:0008270,zinc ion binding	GO:0000395,mRNA 5'-splice site recognition;GO:0000387,spliceosomal snRNP assembly
Q84XC3		Ubiquitin/ribosomal fusion protein	1.29419	0.0813278	0.153667	0	GO:1990904,ribonucleoprotein complex;GO:0005840,ribosome	GO:0003729,mRNA binding;GO:0003735,structural constituent of ribosome	GO:0006412,translation
