# Supplementary material for: Gymnosporangium yamadae Effector GyHRb12 Targets the Host Ribosomal Protein MdRPS20 to Enhance Translation and Suppress Immunity of Apple Leaves
Source: Int J Mol Sci. 2026 Mar 25;27(7):2970. doi: 10.3390/ijms27072970 (PMC13072964; doi:10.3390/ijms27072970)
Supplement: Supplementary file 1 [file ijms-27-02970-s001.zip › Supplementary tableS5.xlsx]

## Sheet: Sheet1
Supplementary Table 5. Genes related to ribosome synthesis
gramene number	Gene name		Proteomics results
MD02G0062200	PRMT3	Malus domestica probable protein arginine N-methyltransferase 1.2 (LOC103426666), mRNA	Not detected
MD14G0068300	eIF3	Malus sylvestris eukaryotic translation initiation factor 3 subunit E-like (LOC126599991), mRNA)	significantly upregulated (FC=1.43)
MD15G0354500	Mrt4	Malus domestica uncharacterized protein (LOC103402312), mRNA	Not significantly upregulated (FC=1.7)
MD14G0014700	RPF2	Malus domestica ribosome production factor 2 homolog (LOC103453932), mRNA	Not detected
XM_029099077.2	RbfA	Malus domestica probable ribosome-binding factor A, chloroplastic (LOC108170691), transcript variant X2, mRNA	significantly upregulated (FC=1.93)
