# Supplementary material for: Gymnosporangium yamadae Effector GyHRb12 Targets the Host Ribosomal Protein MdRPS20 to Enhance Translation and Suppress Immunity of Apple Leaves
Source: Int J Mol Sci. 2026 Mar 25;27(7):2970. doi: 10.3390/ijms27072970 (PMC13072964; doi:10.3390/ijms27072970)
Supplement: Supplementary file 1 [file ijms-27-02970-s001.zip › Supplementary tableS6.xlsx]

## Sheet: Sheet1
Supplementary Table 6. primers use in this study
NCBI ID	Gene name	primer name	Sequence(5' -> 3')	application
XM_008341276.3	Malus domestica ferredoxin-like (LOC103402526), mRNA	Md3-F	CAACAAACATGGCAGCCACA	CDS cloned
		Md3-R	GCCAGCAGCCATCAAAACAT
		Md3-AD-F	TCCCCCGGGATGGCAGCCACAGCTCTCTCAGGC	vector construction
		Md3-AD-R	CCATCGATTTAACCAGTAAGCTCCTCTTCCTT
XM_008383041.2	Malus domestica ribulose bisphosphate carboxylase small chain, chloroplastic (LOC103444126), mRNA	Md19-F	GGAAGGGAGAATAGAAGTTGTGC	CDS cloned
		Md19-R	CACCGAAACCCTTGGCTAAG
		Md19-AD-F	TCCCCCGGGATGGCTTCCTCCATGATTTC	vector construction
		Md19-AD-R	CCATCGATTTAGTAGCCTGCAGGCTTGT
XM_008342744.3	Malus domestica photosystem I reaction center subunit II, chloroplastic-like (LOC103403899), mRNA	Md26-F	ACACAACACAAACCACCCAC	CDS cloned
		Md26-R	GACCCAAATCATGTCACTGAAGT
		Md26-AD-F	TCCCCCGGGATGGCCATGGCAACACAAGC	vector construction
		Md26-AD-R	CCATCGATTCATATGTCATAGACTTGCT
XM_008387984.3	Malus domestica 30S ribosomal protein S20, chloroplastic-like (LOC103448715), mRNA	Md36-F	AGCGCCATCTCTGATTCTCT	CDS cloned
		Md36-R	ACGACTGACCCAACAAAGGA
		Md36-AD-F	TCCCCCGGGATGTCAGCTGCAATTCATTG	vector construction
		Md36-AD-R	CCATCGATTCAGGCACTAGCAGCCTCTG
		MdRPS20(1-72aa)-AD-F	cagtgaattccacccATGTCAGCTGCAATTCATTGCC
		MdRPS20(1-72aa)-AD-R	cgatggatcccgtatTCACTCACAAACAATGGAATGC
		MdRPS20(73-176aa)-AD-F	cagtgaattccacccATGGTCACCACGAAGAAGCCCG
		MdRPS20(73-176aa)-AD-R	cgatggatcccgtatTCAGGTGTACCAGCCGTGGTGG
		MdRPS20(25-60aa)-AD-F	cagtgaattccacccATGGGCCCTTCTACTTCCTCTG
		MdRPS20(25-60aa)-AD-R	cgatggatcccgtatTCAAAGTGGACTCACAGCCAGA
		MdRPS20(1-35aa)-AD-F	cagtgaattccacccATGTCAGCTGCAATTCATTGCC
		MdRPS20(1-35aa)-AD-R	cgatggatcccgtatTCAGGAATGAGTAGTGGCAGAG
		MdRPS20(36-71aa)-AD-F	cagtgaattccacccATGACAACTTCCCTCAGTTTCT
		MdRPS20(36-71aa)-AD-R	cgatggatcccgtatTCACTCACAAACAATGGAATGC
		MdRPS20(4AtoG)-AD-F	cagtgaattccacccATGTCAGCTGGAATTCATTG
		MdRPS20(14LtoI)-AD-F	cagtgaattccacccATGTCAGCTGCAATTCATTGCCTATCTCCATGCCTATCCA
XM_008343715.3	Malus domestica cytochrome b6-f complex iron-sulfur subunit, chloroplastic (LOC103404760), mRNA	Md47-F	GCAATCTCGTTCCAATGGCT	CDS cloned
		Md47-R	GAACAAAAGATCAGAACATGGCA
		Md47-AD-F	TCCCCCGGGATGGCTTCCTCTACTCTTTC	vector construction
		Md47-AD-R	CCATCGATTTAAGACCACCATGGATCTT
XM_008377446.3	Malus domestica uncharacterized LOC103438906 (LOC103438906), mRNA	Md49-F	GTGCTCTGCTGCTCATCTTC	CDS cloned
		Md49-R	CGATCGCTGGAGAAACTACG
		Md49-AD-F	TCCCCCGGGATGAACAAAGAAGAAGTGTC	vector construction
		Md49-AD-R	CCATCGATTCAACAGTACCTTCGATTTG
XM_029092021.1	Malus domestica DNA repair RAD52-like protein 2, chloroplastic (LOC103452515), mRNA	Md50-F	CCCCACGACTTCTGGATTCT	CDS cloned
		Md50-R	ATCCTCCCTGTCTCTTTGCC
		Md50-AD-F	TCCCCCGGGATGGCTTTGCAGACCAGTAC	vector construction
		Md50-AD-R	CCATCGATCTAATCTTCATGATACAGAT
XM_008358892.1	Malus domestica plastocyanin (LOC103420850), mRNA	Md54-F	CGACCAGCTTGCTAGAACAC	CDS cloned
		Md54-R	GCACTTTGTCTCTCTCGCAC
		Md54-AD-F	TCCCCCGGGATGGCCTTCGTCAACCCCGC	vector construction
		Md54-AD-R	CCATCGATTTAGTTAACGGTAACTTTGC
XM_008373049.3	Malus domestica succinate dehydrogenase assembly factor 1, mitochondrial (LOC103434703), transcript variant X2, mRNA	Md61-F	ATCATCGTGACTGACCTGCA	CDS cloned
		Md61-R	ACTGGGGCGATTACAAGGAA
		Md61-AD- F	TCCCCCGGGATGGGACCCTCCAGTGCACC	vector construction
		Md61-AD-R	CCATCGATTCAGTGCGTAGGATCTTTCG
XM_008377561.3	Malus domestica nucleoside diphosphate kinase 1 (LOC103439015), mRNA	Md84-F	TAAAGCCTCCTACCCTCAGC	CDS cloned
		Md84-R	TGAAAGGGCACTGGTAAACC
		Md84-AD-F	TCCCCCGGGATGGAGCAAACTTTCATCAT	vector construction
		Md84-AD-R	CCATCGATTTACTCATAGATCCAGTGGT
XM_008371088.3	Malus domestica protein EARLY RESPONSIVE TO DEHYDRATION 15-like (LOC103432879), mRNA	Md85-F	CTCACTCTCGCTCTCTTGGT	CDS cloned
		Md85-R	TTCAAACTCGGTCATCCAGC
		Md85-AD-F	TCCCCCGGGATGGACATCATTTCTAGGAG	vector construction
		Md85-AD-R	CCATCGATCTACCTCGGCTGCTGAATCG
XM_009342375.3	Pyrus x bretschneideri 30S ribosomal protein S20, chloroplastic-like (LOC103932731), mRNA	PbPRS20(1-35aa)-AD-F	cagtgaattccacccAtgtcagctggaattcattg	vector construction
		PbPRS20(1-35aa)-AD-R	cgatggatcccgtatTCAGGAATGAGTAGTGGCAGAG
	GyHRb12	GyH12Δsp-ClaⅠ-F	ccATCGATGTATGTCACCACAACTGCAA	PGR106 vector construction
		GyH12-SmalⅠ-R	tcccCCCGGGTAGGAGTCGGCGCTTGAACA
		GyH12-PBI-F	cgggggactctagagATGGCGTTCGAAGGTTTTTGGA	PBI121 vector construction
		GyH12-PBI-F	agggactgaccacccTAGGAGTCGGCGCTTGAACAGA
		GyH12-GFP-F	ctagttcatctagagATGGCGTTCGAAGGTTTTTGGA	pBinGFP2 vector construction
		GyH12-GFP-R	tacaagggtacccccTAGGAGTCGGCGCTTGAACAGA
		qrtGyH12-F	ACATCAGCAGCAGCAACATC	qRT-PCR
		qrtGyH12-R	CTATAGGAGTCGGCGCTTGA
		GyH12-pet28a-F	agcaaatgggtcgcgATGGCGTTCGAAGGTTTTTGGA	pET28a vector construction
		GyH12-pet28a-R	tgtcgacggagctcgTAGGAGTCGGCGCTTGAACAGA
	GUS	qrtPBI121-F	CATGAAGATGCGGACTTGCG	qRT-PCR
		qrtPBI121-R	ATGCCATGTTCATCTGCCCA
	MdRPS20(LOC103448715)	MdRPS20-PGR106-F	agaggtcagcaccagctagcatATGTCAGCTGCAATTCATTGC	PGR106 vector construction
		MdRPS20-PGR106-R	gccgcaatctctagaggatccccGGCACTAGCAGCCTCTGTAG
		MdRPS20-GFP2-F	cggactctagttcatctagagATGTCAGCTGCAATTCATTGC	pBinGFP2 vector construction
		MdRPS20-GFP2-R	acgagctgtacaagggtacccccTCAGGCACTAGCAGCCTCTG
		MdRPS20-PBI121-F	agaacacgggggactctagagATGTCAGCTGCAATTCATTGC	PBI121 vector construction
		MdRPS20-PBI121-R	gtaacataagggactgaccacccTCAGGCACTAGCAGCCTCTG
		MdPRS20-pGEX6p1-F	tacaagggtacccccATGTCAGCTGCAATTCATTGCC	Pgex-6p-1
		MdPRS20-pGEX6p1-R	catctagaggatccgGGCACTAGCAGCCTCTGTAGTT
		qrtMdRPS20-F	TCCCTCCCCTCCAGATTCAG	qRT-PCR
		qrtMdRPS20-R	GCTTCTTCGTGGTGACCTCA
	Md18srRNA(LOC114822058)	qrtMd18srRNA-F	GAGCCTGAGAAACGGCTACC	qRT-PCR
		qrtMd18srRNA-R	GTCACTACCTCCCCGTGTCA
	MdPRMT3(LOC103426666)	qrtPRMT3-F	TCGAAGCCGATGGAAAGACC	qRT-PCR
		qrtPRMT3-R	CAGCTCCCACGTCAAGAACA
	MdeIF3(LOC126599991)	qrt-eIF3-F	CACCAGATCGAGGCGTTGTA	qRT-PCR
		qrt-eIF3-R	CAGCTTTCCCCACAATGCAC
	MdMrt4(LOC103411017)	qrt-Mrt4-F	GACCAGGCCTCCACAAAGTT	qRT-PCR
		qrt-Mrt4-R	TGTCCTTGCGAAGTCATGCT
	MdRPF2(LOC103453932)	qrt-RPF2-F	CTGTTGCGAGGAGAGGTTGT	qRT-PCR
		qrt-RPF2-R	GCGATGCCGACGAACTACTA
	MdRbfA(LOC108170691)	qrt-RbfA-F	TCCTTTCCCACCTCCCATCA	qRT-PCR
		qrt-RbfA-R	ATGTCAGACAGCTCCCTCCT
		qrtMdPR1 F	tggtgacatgtcgggaacag	qRT-PCR
		qrtMdPR1 R	tgcacctaacttttgcgcac
		qrtMdPR2 F	ggtcggtggaggatctttgg	qRT-PCR
		qrtMdPR2 R	ccttccaggcttccttggag
		qrtMdWRKY17 F	catcgtctggacactgccat	qRT-PCR
		qrtMdWRKY17 R	gcccttgatcggcttttgac
		qrtMdNPR1 F	tgatgtcgagttggtgcgaa	qRT-PCR
		qrtMdNPR1 R	tccaagatcaagcagctccg
		qrtMdPR4 F	caattacgacttgcgggcag	qRT-PCR
		qrtMdPR4 R	agctccagtccgagtgtttg
		qrtMdPR5 F	acttgcctatgtctgtcgcc	qRT-PCR
		qrtMdPR5 R	gccgctttcacttgaagtgg
		qrtMdPAL F	attttgacggctttgtcgcc	qRT-PCR
		qrtMdPAL R	tctccactgaaactgggcac
		qrtMdLOX1 F	ggaggaattccgttgcctga	qRT-PCR
		qrtMdLOX1 R	ggaatcggaggaactgtgca
